# Supplementary material for: I know i’m not meant to ‘diet’ but is it ok to lose a few pounds while pregnant?: a qualitative analysis of Mumsnet discussion forum posts to understand women’s experiences of and views on weight and weight management while living with excess weight during and after pregnancy
Source: BMC Pregnancy Childbirth. 2025 Aug 28;25:898. doi: 10.1186/s12884-025-08035-8 (PMC12392490; doi:10.1186/s12884-025-08035-8)
Supplement: Supplementary file 1 — Supplementary Material 1 [file 12884_2025_8035_MOESM1_ESM.xlsx]

## Sheet: Page 9 - 6
BEING A PARENT
POST NATAL HEALTH
PAGE 9
PostNatal_Health_SubTopics_name	PostNatal_Health_SubTopics_url	PostNatal_Health_SubTopics_Replies	PostNatal_Health_SubTopics_Date_TimeStamp
Postnatal health	https://www.mumsnet.com/talk/postnatal_health/4409863-postnatal-health	3	2021-11-27 17:15:00
Ankles still swollen 3 weeks after c section	https://www.mumsnet.com/talk/postnatal_health/4411950-Ankles-still-swollen-3-weeks-after-c-section	7	2021-11-27 03:46:00
Has anyone been left with a whole range of health issues postpartum?	https://www.mumsnet.com/talk/postnatal_health/4400767-Has-anyone-been-left-with-a-whole-range-of-health-issues-postpartum	5	2021-11-26 16:50:00
Period when breastfeeding?	https://www.mumsnet.com/talk/postnatal_health/4411670-period-when-breastfeeding	2	2021-11-26 12:37:00
Period has returned 6 weeks postnatal	https://www.mumsnet.com/talk/postnatal_health/4401856-period-has-returned-6-weeks-postnatal	1	2021-11-24 23:12:00
Mirtazapine	https://www.mumsnet.com/talk/postnatal_health/4134821-mirtazapine	12	2021-11-24 15:45:00
Crippling PND/PNA - Is there hope for me?	https://www.mumsnet.com/talk/postnatal_health/4407989-crippling-pnd-pna-is-there-hope-for-me	16	2021-11-24 05:04:00
Postpartum hair loss	https://www.mumsnet.com/talk/postnatal_health/3974975-postpartum-hair-loss	15	2021-11-24 01:12:00
Day 10 bright red blood	https://www.mumsnet.com/talk/postnatal_health/4409669-day-10-bright-red-blood	1	2021-11-24 00:51:00
High blood pressure, very low heart rate and beta blockers	https://www.mumsnet.com/talk/postnatal_health/4408700-high-blood-pressure-very-low-heart-rate-and-beta-blockers	2	2021-11-23 15:13:00
Going private with baby's vaccinations?	https://www.mumsnet.com/talk/postnatal_health/4115739-Going-private-with-babys-vaccinations	22	2021-11-23 14:56:00
Postnatal Poo and my Poorly Pelvis	https://www.mumsnet.com/talk/postnatal_health/4402648-Postnatal-Poo-and-my-Poorly-Pelvis	8	2021-11-23 13:50:00
Migraines â€¦ help!	https://www.mumsnet.com/talk/postnatal_health/4401825-Migraines-help	4	2021-11-20 15:39:00
How do you care for "downstairs" after birth?	https://www.mumsnet.com/talk/postnatal_health/4405610-how-do-you-care-for-downstairs-after-birth	12	2021-11-19 15:43:00
Breast milk has come In	https://www.mumsnet.com/talk/postnatal_health/4404492-breast-milk-has-come-in	5	2021-11-17 21:17:00
Bleeding for 4 weeks straight at 15 weeks PP	https://www.mumsnet.com/talk/postnatal_health/4404464-Bleeding-for-4-weeks-straight-at-15-weeks-PP	1	2021-11-17 20:21:00
spotting after pp bleeding stopped??	https://www.mumsnet.com/talk/postnatal_health/4404069-spotting-after-pp-bleeding-stopped	0	2021-11-17 12:03:00
How long to heal from open perineal wound?	https://www.mumsnet.com/talk/postnatal_health/4388571-How-long-to-heal-from-open-perineal-wound	5	2021-11-16 20:51:00
Repeat Epsiotomy 9 month PP	https://www.mumsnet.com/talk/postnatal_health/4403579-Repeat-Epsiotomy-9-month-PP	0	2021-11-16 19:51:00
Longer cycles each cycle... Is this peri?	https://www.mumsnet.com/talk/postnatal_health/4403440-Longer-cycles-each-cycle-Is-this-peri	4	2021-11-16 19:40:00
Further surgery after c-section	https://www.mumsnet.com/talk/postnatal_health/4402571-Further-surgery-after-c-section	0	2021-11-15 17:10:00
When did your periods return?	https://www.mumsnet.com/talk/postnatal_health/4188682-when-did-your-periods-return	5	2021-11-15 10:38:00
Postpartum bleeding (graphic picture)	https://www.mumsnet.com/talk/postnatal_health/4401681-postpartum-bleeding-graphic-picture	7	2021-11-14 21:08:00
C section recovery, what actually happens?	https://www.mumsnet.com/talk/postnatal_health/4401277-C-section-recovery-what-actually-happens	9	2021-11-14 17:47:00
Postnatal anxiety - is this normal and will it ever go away?	https://www.mumsnet.com/talk/postnatal_health/4401106-postnatal-anxiety-is-this-normal-and-will-it-ever-go-away	3	2021-11-14 08:05:00
When, after a c-section, were you going out and about as normal?	https://www.mumsnet.com/talk/postnatal_health/4394808-When-after-a-c-section-were-you-going-out-and-about-as-normal	12	2021-11-13 08:56:00
Struggling with motherhood	https://www.mumsnet.com/talk/postnatal_health/4360858-struggling-with-motherhood	10	2021-11-12 21:49:00
How to keep warm when breastfeeding	https://www.mumsnet.com/talk/postnatal_health/4379692-How-to-keep-warm-when-breastfeeding	26	2021-11-12 21:29:00
Postpartum hair loss. Will there ever be any regrowth?	https://www.mumsnet.com/talk/postnatal_health/4363606-Postpartum-hair-loss-Will-there-ever-be-any-regrowth	7	2021-11-11 21:56:00
9 weeks post natal no period	https://www.mumsnet.com/talk/postnatal_health/4223517-9-weeks-post-natal-no-period	1	2021-11-11 10:15:00
Post-birth periods	https://www.mumsnet.com/talk/postnatal_health/4398353-post-birth-periods	0	2021-11-10 20:35:00
Some days I just feel poop!	https://www.mumsnet.com/talk/postnatal_health/4395250-some-days-i-just-feel-poop	4	2021-11-09 18:34:00
6 week postnatal check	https://www.mumsnet.com/talk/postnatal_health/4371296-6-week-postnatal-check	12	2021-11-08 20:01:00
Is it possible to get PND 7 months in?	https://www.mumsnet.com/talk/postnatal_health/4392679-is-it-possible-to-get-pnd-7-months-in	2	2021-11-06 06:51:00
Expressing	https://www.mumsnet.com/talk/postnatal_health/4386666-Expressing	4	2021-11-05 21:03:00
Surgery for abdominal muscle separation (Diastasis Recti)	https://www.mumsnet.com/talk/postnatal_health/4393518-Surgery-for-abdominal-muscle-separation-Diastasis-Recti	0	2021-11-05 10:45:00
Advice pleaaaase!	https://www.mumsnet.com/talk/postnatal_health/4390799-advice-pleaaaase	11	2021-11-05 08:10:00
Twinges & pulling cramps?! 5 months post c section	https://www.mumsnet.com/talk/postnatal_health/4393333-twinges-pulling-cramps-5-months-post-c-section	1	2021-11-05 02:36:00
C section opening up - any updates?	https://www.mumsnet.com/talk/postnatal_health/4350420-C-section-opening-up-any-updates	17	2021-11-04 20:57:00
Popping under ribs	https://www.mumsnet.com/talk/postnatal_health/3351309-popping-under-ribs	7	2021-11-03 20:45:00
Lump appeared on baby's head at 2 weeks old?!	https://www.mumsnet.com/talk/postnatal_health/4385494-lump-appeared-on-baby-s-head-at-2-weeks-old	6	2021-11-03 15:02:00
SMA formula advice	https://www.mumsnet.com/talk/postnatal_health/4391666-sma-formula-advice	0	2021-11-02 23:17:00
Insomnia anyone?	https://www.mumsnet.com/talk/postnatal_health/4381378-Insomnia-anyone	2	2021-11-02 18:48:00
Lots of clear discharge? 4 months pp EBF	https://www.mumsnet.com/talk/postnatal_health/4385951-lots-of-clear-discharge-4-months-pp-ebf	4	2021-11-01 20:22:00
Period post breastfeeding	https://www.mumsnet.com/talk/postnatal_health/4388800-Period-post-breastfeeding	3	2021-11-01 19:26:00
C section scar massage	https://www.mumsnet.com/talk/postnatal_health/4347509-C-section-scar-massage	1	2021-10-31 22:43:00
First period post c section?	https://www.mumsnet.com/talk/postnatal_health/4375213-first-period-post-c-section	2	2021-10-31 22:40:00
C section scar sunken on one side?	https://www.mumsnet.com/talk/postnatal_health/4358936-c-section-scar-sunken-on-one-side	5	2021-10-31 22:38:00
Abdomen muscle separation (diastasis recti)	https://www.mumsnet.com/talk/postnatal_health/4387792-Abdomen-muscle-separation-diastasis-recti	13	2021-10-31 09:18:00
Aching/sore pain at 15 weeks postpartum? C section	https://www.mumsnet.com/talk/postnatal_health/4364953-aching-sore-pain-at-15-weeks-postpartum-c-section	3	2021-10-30 23:40:00
PAGE 8
PostNatal_Health_SubTopics_name	PostNatal_Health_SubTopics_url	PostNatal_Health_SubTopics_Replies	PostNatal_Health_SubTopics_Date_TimeStamp
Open episiotomy wound... not healing. Am I alone?! :(	https://www.mumsnet.com/talk/postnatal_health/4365037-open-episiotomy-wound-not-healing-am-i-alone	7	2022-01-01 22:05:00
PND (?) affecting me two years on	https://www.mumsnet.com/talk/postnatal_health/4439372-PND-affecting-me-two-years-on	8	2021-12-30 19:49:00
Period / Health advice	https://www.mumsnet.com/talk/postnatal_health/4438736-Period-Health-advice	0	2021-12-29 13:06:00
3 weeks post birth and shivers/chills	https://www.mumsnet.com/talk/postnatal_health/4437257-3-weeks-post-birth-and-shivers-chills	10	2021-12-28 15:18:00
Bleeding after baby	https://www.mumsnet.com/talk/postnatal_health/4437219-bleeding-after-baby	1	2021-12-28 02:59:00
Breastfeeding what to do if I have to admitted?	https://www.mumsnet.com/talk/postnatal_health/4436481-breastfeeding-what-to-do-if-i-have-to-admitted	3	2021-12-27 14:35:00
5 months - no period -formula feeding	https://www.mumsnet.com/talk/postnatal_health/4436632-5-months-no-period-formula-feeding	2	2021-12-27 11:20:00
Low MCV?	https://www.mumsnet.com/talk/postnatal_health/2487633-Low-MCV	1	2021-12-27 10:37:00
Losing weight whilst breastfeeding	https://www.mumsnet.com/talk/postnatal_health/4414251-Losing-weight-whilst-breastfeeding	17	2021-12-27 09:15:00
Is this anxiety?	https://www.mumsnet.com/talk/postnatal_health/4428002-Is-this-anxiety	2	2021-12-27 08:46:00
BF decrease - mood shift	https://www.mumsnet.com/talk/postnatal_health/4436461-BF-decrease-mood-shift	0	2021-12-27 01:53:00
Postpartum Pelvic Pain	https://www.mumsnet.com/talk/postnatal_health/4132904-postpartum-pelvic-pain	6	2021-12-26 22:09:00
Formula when out	https://www.mumsnet.com/talk/postnatal_health/4423836-formula-when-out	11	2021-12-26 17:37:00
I'm a mess	https://www.mumsnet.com/talk/postnatal_health/4435443-i-m-a-mess	6	2021-12-26 15:22:00
Baby head measuring large and jumping percentiles - positive stories please!?	https://www.mumsnet.com/talk/postnatal_health/4434219-baby-head-measuring-large-and-jumping-percentiles-positive-stories-please	3	2021-12-26 12:00:00
Episiotomy scar healing?	https://www.mumsnet.com/talk/postnatal_health/4435524-episiotomy-scar-healing	5	2021-12-25 22:11:00
Pumping exclusively	https://www.mumsnet.com/talk/postnatal_health/4430151-Pumping-exclusively	12	2021-12-25 19:46:00
Post episiotomy - reduced sexual feelings?	https://www.mumsnet.com/talk/postnatal_health/4435210-Post-episiotomy-reduced-sexual-feelings	7	2021-12-25 17:55:00
Postpartum feelings	https://www.mumsnet.com/talk/postnatal_health/4429993-postpartum-feelings	2	2021-12-22 22:17:00
Exclusively pumping mums	https://www.mumsnet.com/talk/postnatal_health/4432156-exclusively-pumping-mums	3	2021-12-21 12:48:00
Feeds/Help	https://www.mumsnet.com/talk/postnatal_health/4431531-Feeds-Help	7	2021-12-21 12:06:00
PND?	https://www.mumsnet.com/talk/postnatal_health/4431932-pnd	3	2021-12-20 22:13:00
Feeling sad and overwhelmed when i dont breastfeed and cant ask for help	https://www.mumsnet.com/talk/postnatal_health/4430948-Feeling-sad-and-overwhelmed-when-i-dont-breastfeed-and-cant-ask-for-help	7	2021-12-20 00:37:00
PND - Health Visitor or GP?	https://www.mumsnet.com/talk/postnatal_health/4430988-PND-Health-Visitor-or-GP	8	2021-12-19 21:32:00
Lack of desire after having baby	https://www.mumsnet.com/talk/postnatal_health/4427174-Lack-of-desire-after-having-baby	3	2021-12-19 19:02:00
Feeling down	https://www.mumsnet.com/talk/postnatal_health/4430281-Feeling-down	3	2021-12-19 11:57:00
Night sweats... ugh!	https://www.mumsnet.com/talk/postnatal_health/4419308-night-sweats-ugh	2	2021-12-18 19:46:00
Postpartum body image survey - help requested	https://www.mumsnet.com/talk/postnatal_health/4429642-Postpartum-body-image-survey-help-requested	0	2021-12-18 11:34:00
OCD/Intrusive Thoughts	https://www.mumsnet.com/talk/postnatal_health/4116384-OCD-Intrusive-Thoughts	30	2021-12-16 14:54:00
Breastfeeding guilt	https://www.mumsnet.com/talk/postnatal_health/4414479-Breastfeeding-guilt	11	2021-12-14 07:18:00
Where's my period!?	https://www.mumsnet.com/talk/postnatal_health/4416058-where-s-my-period	6	2021-12-13 22:02:00
5 week old baby yellow discharge from eye	https://www.mumsnet.com/talk/postnatal_health/4424521-5-week-old-baby-yellow-discharge-from-eye	11	2021-12-12 23:29:00
Infected haematoma post c section	https://www.mumsnet.com/talk/postnatal_health/4305179-Infected-haematoma-post-c-section	2	2021-12-12 13:01:00
Post natal indigestion	https://www.mumsnet.com/talk/postnatal_health/4424163-Post-natal-indigestion	0	2021-12-12 01:28:00
I didn't miss my baby	https://www.mumsnet.com/talk/postnatal_health/4421351-i-didn-t-miss-my-baby	10	2021-12-11 09:40:00
MAM bottles	https://www.mumsnet.com/talk/postnatal_health/4423266-mam-bottles	4	2021-12-10 23:20:00
Episiotomy	https://www.mumsnet.com/talk/postnatal_health/4420925-episiotomy	11	2021-12-10 20:31:00
Tingling arms and legs when waking	https://www.mumsnet.com/talk/postnatal_health/4422583-Tingling-arms-and-legs-when-waking	3	2021-12-10 06:23:00
Breast changes (lumps) after pregnancy	https://www.mumsnet.com/talk/postnatal_health/4415581-breast-changes-lumps-after-pregnancy	8	2021-12-09 16:51:00
Weird periods after birth	https://www.mumsnet.com/talk/postnatal_health/4421604-Weird-periods-after-birth	2	2021-12-09 11:38:00
What's happening - breast milk?!	https://www.mumsnet.com/talk/postnatal_health/4420541-Whats-happening-breast-milk	6	2021-12-07 20:41:00
TMI (with photos) but this is freaking me out	https://www.mumsnet.com/talk/postnatal_health/4420606-tmi-with-photos-but-this-is-freaking-me-out	7	2021-12-07 20:04:00
Setraline for PND	https://www.mumsnet.com/talk/postnatal_health/4392649-Setraline-for-PND	10	2021-12-07 10:46:00
8 months PP, still look six/seven months pregnant	https://www.mumsnet.com/talk/postnatal_health/4418903-8-months-pp-still-look-six-seven-months-pregnant	4	2021-12-07 08:39:00
Haematoma after c section -any advice?	https://www.mumsnet.com/talk/postnatal_health/3728371-Haematoma-after-c-section-any-advice	7	2021-12-07 08:33:00
When to take the mini pill?	https://www.mumsnet.com/talk/postnatal_health/4416000-when-to-take-the-mini-pill	1	2021-12-01 18:43:00
Extremely anxious 4 months after giving birth	https://www.mumsnet.com/talk/postnatal_health/4414511-extremely-anxious-4-months-after-giving-birth	1	2021-11-30 08:40:00
Postnatal anxiety please help	https://www.mumsnet.com/talk/postnatal_health/4413032-Postnatal-anxiety-please-help	3	2021-11-29 13:12:00
Newborn... room temperature between 13-15ÂºC/humidity 57-60%...What can I do to keep him warm?	https://www.mumsnet.com/talk/postnatal_health/4410907-newborn-room-temperature-between-13-15-c-humidity-57-60-what-can-i-do-to-keep-him-warm	16	2021-11-28 23:21:00
C-section oil/cream	https://www.mumsnet.com/talk/postnatal_health/4404857-c-section-oil-cream	2	2021-11-27 17:24:00
PAGE 7
PostNatal_Health_SubTopics_name	PostNatal_Health_SubTopics_url	PostNatal_Health_SubTopics_Replies	PostNatal_Health_SubTopics_Date_TimeStamp
9 weeks pp- almost immobile with pain	https://www.mumsnet.com/talk/postnatal_health/4464735-9-weeks-pp-almost-immobile-with-pain	5	2022-01-27 12:20:00
Post-partum bleeding 5 weeks	https://www.mumsnet.com/talk/postnatal_health/4462231-Post-partum-bleeding-5-weeks	1	2022-01-26 17:05:00
Finding it relentless - 1 week in	https://www.mumsnet.com/talk/postnatal_health/4462184-finding-it-relentless-1-week-in	8	2022-01-26 16:57:00
Bleeding after high intensity workout 6months after c section	https://www.mumsnet.com/talk/postnatal_health/4420446-bleeding-after-high-intensity-workout-6months-after-c-section	1	2022-01-26 13:52:00
How long for antidepressants to make a difference?	https://www.mumsnet.com/talk/postnatal_health/4461633-How-long-for-antidepressants-to-make-a-difference	2	2022-01-24 14:11:00
Can't bond with my younger children	https://www.mumsnet.com/talk/postnatal_health/4460615-Cant-bond-with-my-younger-children	5	2022-01-24 13:47:00
C-section Scar - is silicone gel worth it?	https://www.mumsnet.com/talk/postnatal_health/4460176-C-section-Scar-is-silicone-gel-worth-it	0	2022-01-22 10:06:00
6 months	https://www.mumsnet.com/talk/postnatal_health/4447533-6-months	4	2022-01-22 09:19:00
Citalopram experiences for PPD	https://www.mumsnet.com/talk/postnatal_health/4456107-Citalopram-experiences-for-PPD	2	2022-01-21 23:27:00
Swollen labia and excruciating pain - why didn't I expect this?!	https://www.mumsnet.com/talk/postnatal_health/4459463-swollen-labia-and-excruciating-pain-why-didn-t-i-expect-this	11	2022-01-21 20:38:00
Chest infection/one year injections	https://www.mumsnet.com/talk/postnatal_health/4459580-chest-infection-one-year-injections	1	2022-01-21 19:01:00
Is my baby mine?	https://www.mumsnet.com/talk/postnatal_health/4445889-is-my-baby-mine	78	2022-01-21 13:03:00
How soon can you start exercising again?	https://www.mumsnet.com/talk/postnatal_health/4458144-How-soon-can-you-start-exercising-again	4	2022-01-21 13:00:00
Postpartum hair - HELLLLP can't cope	https://www.mumsnet.com/talk/postnatal_health/4439405-postpartum-hair-hellllp-can-t-cope	3	2022-01-21 09:49:00
TMI!!!!! weird clot/tissue in period	https://www.mumsnet.com/talk/postnatal_health/3884262-tmi-weird-clot-tissue-in-period	4	2022-01-20 17:36:00
C Section Mooncup	https://www.mumsnet.com/talk/postnatal_health/4458691-c-section-mooncup	1	2022-01-20 14:29:00
TMI sorry - is this normal ?	https://www.mumsnet.com/talk/postnatal_health/4458187-TMI-sorry-is-this-normal	5	2022-01-20 12:52:00
Baby umbilical cord?	https://www.mumsnet.com/talk/postnatal_health/4458161-baby-umbilical-cord	2	2022-01-19 21:54:00
Pelvic Organ Prolapse	https://www.mumsnet.com/talk/postnatal_health/4455654-Pelvic-Organ-Prolapse	5	2022-01-18 16:14:00
Period at 8 weeks postpartum?!	https://www.mumsnet.com/talk/postnatal_health/4456171-period-at-8-weeks-postpartum	5	2022-01-17 19:36:00
Breastfeeding thrush advice	https://www.mumsnet.com/talk/postnatal_health/4452730-Breastfeeding-thrush-advice	2	2022-01-15 16:25:00
MAM dummy steriliser box	https://www.mumsnet.com/talk/postnatal_health/4448378-mam-dummy-steriliser-box	2	2022-01-15 15:24:00
Ovulation pain after pregnancy ðŸ˜©	https://www.mumsnet.com/talk/postnatal_health/4453558-Ovulation-pain-after-pregnancy	3	2022-01-14 19:44:00
C Section Pain	https://www.mumsnet.com/talk/postnatal_health/4438458-c-section-pain	8	2022-01-13 23:14:00
Feel like PND is robbing me of the new born phase	https://www.mumsnet.com/talk/postnatal_health/4446621-feel-like-pnd-is-robbing-me-of-the-new-born-phase	15	2022-01-13 21:22:00
Headache , nausea , fever when milk comes in after c section.. normal ?	https://www.mumsnet.com/talk/postnatal_health/4448925-Headache-nausea-fever-when-milk-comes-in-after-c-section-normal	10	2022-01-13 13:50:00
Exclusive breastfeeding second baby	https://www.mumsnet.com/talk/postnatal_health/4449864-exclusive-breastfeeding-second-baby	11	2022-01-13 03:21:00
Prolonged jaundice/Bilirubin elevated levels	https://www.mumsnet.com/talk/postnatal_health/4450877-Prolonged-jaundice-Bilirubin-elevated-levels	8	2022-01-12 16:53:00
1st Period After C-section	https://www.mumsnet.com/talk/postnatal_health/4451398-1st-Period-After-C-section	3	2022-01-12 16:32:00
Prolonged jaundice advice	https://www.mumsnet.com/talk/postnatal_health/4310532-Prolonged-jaundice-advice	2	2022-01-11 18:04:00
Retained placenta - share your story please.	https://www.mumsnet.com/talk/postnatal_health/4355196-retained-placenta-share-your-story-please	17	2022-01-11 13:15:00
Recovery with a toddler	https://www.mumsnet.com/talk/postnatal_health/4448676-Recovery-with-a-toddler	7	2022-01-10 07:38:00
Had anyone suddenly stopped breastfeeding at 6 months??	https://www.mumsnet.com/talk/postnatal_health/4448644-had-anyone-suddenly-stopped-breastfeeding-at-6-months	3	2022-01-09 09:06:00
Post partum physio	https://www.mumsnet.com/talk/postnatal_health/4448510-post-partum-physio	3	2022-01-09 07:17:00
Breastfeeding mum meal	https://www.mumsnet.com/talk/postnatal_health/4445171-breastfeeding-mum-meal	15	2022-01-08 18:42:00
Spotting after reducing BF	https://www.mumsnet.com/talk/postnatal_health/4446839-spotting-after-reducing-bf	1	2022-01-08 18:00:00
Postnatal hypertension	https://www.mumsnet.com/talk/postnatal_health/4447991-postnatal-hypertension	1	2022-01-08 12:20:00
Post parting period	https://www.mumsnet.com/talk/postnatal_health/4442796-post-parting-period	13	2022-01-08 10:02:00
Survey for postnatal depression research	https://www.mumsnet.com/talk/postnatal_health/4447512-Survey-for-postnatal-depression-research	1	2022-01-07 20:22:00
Episiotomy gaping wound - healing time?	https://www.mumsnet.com/talk/postnatal_health/4326513-episiotomy-gaping-wound-healing-time	16	2022-01-07 02:03:00
Is it safe for me to have sex after my episiotomy	https://www.mumsnet.com/talk/postnatal_health/4446722-is-it-safe-for-me-to-have-sex-after-my-episiotomy	1	2022-01-06 22:31:00
Huge blood clot 4 months post baby very TMI! Photo	https://www.mumsnet.com/talk/postnatal_health/2868714-huge-blood-clot-4-months-post-baby-very-tmi-photo	17	2022-01-06 22:25:00
Formula preparation, sterile water or bottle water	https://www.mumsnet.com/talk/postnatal_health/4439689-Formula-preparation-sterile-water-or-bottle-water	10	2022-01-06 19:59:00
Heavy legs after csection	https://www.mumsnet.com/talk/postnatal_health/4444482-Heavy-legs-after-csection	3	2022-01-04 21:30:00
High Blood Pressure	https://www.mumsnet.com/talk/postnatal_health/4441779-High-Blood-Pressure	8	2022-01-03 20:54:00
First PP menstruation too early??	https://www.mumsnet.com/talk/postnatal_health/4443787-first-pp-menstruation-too-early	3	2022-01-03 20:29:00
Open episiotomy advice	https://www.mumsnet.com/talk/postnatal_health/4442170-open-episiotomy-advice	10	2022-01-03 18:46:00
Breastfeeding every 30min to an hour during the night	https://www.mumsnet.com/talk/postnatal_health/4443029-breastfeeding-every-30min-to-an-hour-during-the-night	10	2022-01-03 11:50:00
Mid back pain? Six months postpartum (c section)	https://www.mumsnet.com/talk/postnatal_health/4438044-mid-back-pain-six-months-postpartum-c-section	2	2022-01-03 01:47:00
Gestational diabetes	https://www.mumsnet.com/talk/postnatal_health/4439381-gestational-diabetes	5	2022-01-02 00:51:00
PAGE 6
PostNatal_Health_SubTopics_name	PostNatal_Health_SubTopics_url	PostNatal_Health_SubTopics_Replies	PostNatal_Health_SubTopics_Date_TimeStamp
C section scar	https://www.mumsnet.com/talk/postnatal_health/4490420-C-section-scar	6	2022-02-24 20:46:00
I need a break!!!	https://www.mumsnet.com/talk/postnatal_health/4490372-i-need-a-break	16	2022-02-24 20:21:00
17 weeks post partum, no period	https://www.mumsnet.com/talk/postnatal_health/4490091-17-weeks-post-partum-no-period	0	2022-02-24 12:25:00
Mental health	https://www.mumsnet.com/talk/postnatal_health/4488863-mental-health	0	2022-02-22 21:48:00
What, why diastasis recti?	https://www.mumsnet.com/talk/postnatal_health/4488812-what-why-diastasis-recti	7	2022-02-22 21:32:00
I'm really struggling	https://www.mumsnet.com/talk/postnatal_health/4486101-i-m-really-struggling	4	2022-02-22 04:15:00
Painful sex	https://www.mumsnet.com/talk/postnatal_health/4487653-painful-sex	3	2022-02-21 20:33:00
Doulas	https://www.mumsnet.com/talk/postnatal_health/4487525-Doulas	0	2022-02-21 14:10:00
Possible post-natal depression after 8 months?	https://www.mumsnet.com/talk/postnatal_health/4486633-possible-post-natal-depression-after-8-months	0	2022-02-20 15:24:00
Arousal and oragasms	https://www.mumsnet.com/talk/postnatal_health/4481095-Arousal-and-oragasms	4	2022-02-18 22:19:00
2nd degree tear, muscle isnâ€™t healing	https://www.mumsnet.com/talk/postnatal_health/4485027-2nd-degree-tear-muscle-isn-t-healing	5	2022-02-18 18:17:00
Period type pains and back ache 7 weeks postpy	https://www.mumsnet.com/talk/postnatal_health/3705283-Period-type-pains-and-back-ache-7-weeks-postpy	2	2022-02-17 18:09:00
Health Anxiety (children) & Law of attraction	https://www.mumsnet.com/talk/postnatal_health/4479098-Health-Anxiety-children-Law-of-attraction	5	2022-02-17 16:06:00
How to Stop breastfeeding	https://www.mumsnet.com/talk/postnatal_health/4483553-how-to-stop-breastfeeding	0	2022-02-16 21:08:00
Discharge help	https://www.mumsnet.com/talk/postnatal_health/4483256-Discharge-help	1	2022-02-16 17:21:00
When does PND end	https://www.mumsnet.com/talk/postnatal_health/4483150-when-does-pnd-end	3	2022-02-16 14:15:00
Difficulty gaining weight for new born	https://www.mumsnet.com/talk/postnatal_health/4481653-Difficulty-gaining-weight-for-new-born	2	2022-02-15 13:12:00
Urgh this is PND again isn't it?	https://www.mumsnet.com/talk/postnatal_health/4481293-Urgh-this-is-PND-again-isnt-it	2	2022-02-14 13:27:00
Tell me about your experiences of PND please	https://www.mumsnet.com/talk/postnatal_health/4470378-Tell-me-about-your-experiences-of-PND-please	4	2022-02-12 22:53:00
How long to feel better with meds for PND	https://www.mumsnet.com/talk/postnatal_health/4479706-How-long-to-feel-better-with-meds-for-PND	2	2022-02-12 18:35:00
Feeling awful with baby blues	https://www.mumsnet.com/talk/postnatal_health/4479370-Feeling-awful-with-baby-blues	4	2022-02-12 16:27:00
Is this the â€˜baby bluesâ€™?	https://www.mumsnet.com/talk/postnatal_health/4479602-Is-this-the-baby-blues	0	2022-02-12 16:25:00
Postpartum body aches	https://www.mumsnet.com/talk/postnatal_health/4478934-Postpartum-body-aches	0	2022-02-11 19:26:00
8 weeks after 2nd degree tear	https://www.mumsnet.com/talk/postnatal_health/4477899-8-weeks-after-2nd-degree-tear	3	2022-02-10 15:55:00
Tips on getting over a traumatic birth	https://www.mumsnet.com/talk/postnatal_health/4476604-tips-on-getting-over-a-traumatic-birth	10	2022-02-09 22:57:00
PND 8 months after birth?	https://www.mumsnet.com/talk/postnatal_health/4477200-PND-8-months-after-birth	5	2022-02-09 22:33:00
PND help	https://www.mumsnet.com/talk/postnatal_health/4476042-PND-help	7	2022-02-09 20:46:00
PNA? Or just terrified myself?	https://www.mumsnet.com/talk/postnatal_health/4476127-PNA-Or-just-terrified-myself	1	2022-02-09 09:51:00
Crying regularly (but not depressed?)	https://www.mumsnet.com/talk/postnatal_health/4476044-crying-regularly-but-not-depressed	1	2022-02-09 09:35:00
Very painful breastfeeding 4 weeks postpartum	https://www.mumsnet.com/talk/postnatal_health/4475369-very-painful-breastfeeding-4-weeks-postpartum	9	2022-02-07 21:39:00
Prolapse surgery before or after next baby	https://www.mumsnet.com/talk/postnatal_health/4475263-Prolapse-surgery-before-or-after-next-baby	0	2022-02-07 16:18:00
So embarrassing	https://www.mumsnet.com/talk/postnatal_health/4472982-so-embarrassing	6	2022-02-07 08:30:00
Postpartum bleeding	https://www.mumsnet.com/talk/postnatal_health/4473667-Postpartum-bleeding	9	2022-02-06 17:07:00
Bleeding after sex	https://www.mumsnet.com/talk/postnatal_health/4472568-bleeding-after-sex	1	2022-02-04 17:43:00
Postnatal Pubis Dysfunction	https://www.mumsnet.com/talk/postnatal_health/4472153-Postnatal-Pubis-Dysfunction	4	2022-02-04 16:26:00
Mole change	https://www.mumsnet.com/talk/postnatal_health/4466328-mole-change	2	2022-02-03 22:10:00
Pain behinde c-section scar 7 years later	https://www.mumsnet.com/talk/postnatal_health/4470289-Pain-behinde-c-section-scar-7-years-later	5	2022-02-03 19:59:00
Struggling with birth memory even though it wasn't traumatic	https://www.mumsnet.com/talk/postnatal_health/4470547-struggling-with-birth-memory-even-though-it-wasn-t-traumatic	21	2022-02-03 08:29:00
Baby breathing fast - anxiety is through the roof!	https://www.mumsnet.com/talk/postnatal_health/4471071-baby-breathing-fast-anxiety-is-through-the-roof	12	2022-02-03 06:59:00
Nipple turned black	https://www.mumsnet.com/talk/postnatal_health/4467329-Nipple-turned-black	1	2022-02-02 18:58:00
PND Recovery	https://www.mumsnet.com/talk/postnatal_health/4443955-PND-Recovery	31	2022-02-02 16:47:00
Need advice on expressing	https://www.mumsnet.com/talk/postnatal_health/4470112-need-advice-on-expressing	11	2022-02-02 11:31:00
What was your first period like post parfum?	https://www.mumsnet.com/talk/postnatal_health/4466218-What-was-your-first-period-like-post-parfum	4	2022-02-02 03:43:00
Retained products - sit and wait??	https://www.mumsnet.com/talk/postnatal_health/4452143-Retained-products-sit-and-wait	15	2022-02-01 16:19:00
Had my first period 16months after giving birth - is this normal??	https://www.mumsnet.com/talk/postnatal_health/4469685-Had-my-first-period-16months-after-giving-birth-is-this-normal	0	2022-02-01 15:41:00
Clogged duct but no lump?	https://www.mumsnet.com/talk/postnatal_health/4467378-clogged-duct-but-no-lump	2	2022-01-30 05:16:00
Any doctors around? Weird symptoms 7 weeks postpartum	https://www.mumsnet.com/talk/postnatal_health/4466873-Any-doctors-around-Weird-symptoms-7-weeks-postpartum	0	2022-01-29 14:49:00
2nd degree tear	https://www.mumsnet.com/talk/postnatal_health/4462205-2nd-degree-tear	1	2022-01-28 19:20:00
Post partum GP check, feeling a bit meh	https://www.mumsnet.com/talk/postnatal_health/4465201-Post-partum-GP-check-feeling-a-bit-meh	11	2022-01-28 15:32:00
Hair loss	https://www.mumsnet.com/talk/postnatal_health/4462573-hair-loss	3	2022-01-28 01:49:00

## Sheet: Page 2
BIG, SLIM, WHATEVER, WEIGHT LOSS CLUB
CALORIE COUNTING
PAGE 2
CalorieCounting_SubTopics_name	CalorieCounting_SubTopics_url	CalorieCounting_SubTopics_Replies	CalorieCounting_SubTopics_Date_TimeStamp
BMI goal or the weight or a realistic maintainable weight?	https://www.mumsnet.com/talk/calorie_counting/4517270-BMI-goal-or-the-weight-or-a-realistic-maintainable-weight	2	2022-04-10 20:06:00
What on earth to eat at a restaurant when calorie counting?	https://www.mumsnet.com/talk/calorie_counting/4488186-What-on-earth-to-eat-at-a-restaurant-when-calorie-counting	25	2022-03-30 22:39:00
Why am I not losing weight on 1200 cals ?!	https://www.mumsnet.com/talk/calorie_counting/4502931-Why-am-I-not-losing-weight-on-1200-cals	54	2022-03-30 14:52:00
Constantly hungry	https://www.mumsnet.com/talk/calorie_counting/4513910-Constantly-hungry	25	2022-03-30 08:49:00
Anyone had success with slimfast?	https://www.mumsnet.com/talk/calorie_counting/4284011-Anyone-had-success-with-slimfast	40	2022-03-30 08:37:00
Calories in 100g	https://www.mumsnet.com/talk/calorie_counting/4509946-Calories-in-100g	2	2022-03-23 08:47:00
Team RH protein powder	https://www.mumsnet.com/talk/calorie_counting/4487220-Team-RH-protein-powder	2	2022-03-18 16:19:00
Calorie deficit please help :) tdee and confused	https://www.mumsnet.com/talk/calorie_counting/4498899-calorie-deficit-please-help-tdee-and-confused	3	2022-03-18 09:47:00
Team RH	https://www.mumsnet.com/talk/calorie_counting/4174115-Team-RH	7	2022-03-01 03:43:00
Can anyone that does TeamRH help me?	https://www.mumsnet.com/talk/calorie_counting/4299800-Can-anyone-that-does-TeamRH-help-me	3	2022-03-01 02:17:00
Anyone want to be mfp friends?	https://www.mumsnet.com/talk/calorie_counting/4481606-anyone-want-to-be-mfp-friends	1	2022-02-28 14:12:00
Quick Low Calorie Meals - Few Ingredients	https://www.mumsnet.com/talk/calorie_counting/4458573-quick-low-calorie-meals-few-ingredients	13	2022-02-27 11:29:00
Beige simple food options	https://www.mumsnet.com/talk/calorie_counting/4490097-Beige-simple-food-options	3	2022-02-26 22:46:00
Why does My Fitness Pal set such a high protein goal?	https://www.mumsnet.com/talk/calorie_counting/4485260-Why-does-My-Fitness-Pal-set-such-a-high-protein-goal	11	2022-02-21 01:31:00
Is 6lbs in just short of 5 weeks okay?	https://www.mumsnet.com/talk/calorie_counting/4473240-Is-6lbs-in-just-short-of-5-weeks-okay	6	2022-02-17 22:15:00
Feeling disheartened	https://www.mumsnet.com/talk/calorie_counting/4477703-feeling-disheartened	4	2022-02-12 06:28:00
Success stories anyone?	https://www.mumsnet.com/talk/calorie_counting/4464478-Success-stories-anyone	7	2022-02-11 13:14:00
My Fitness Pal	https://www.mumsnet.com/talk/calorie_counting/4281350-my-fitness-pal	27	2022-02-09 11:43:00
1200 calories- not losing weight. How?!	https://www.mumsnet.com/talk/calorie_counting/4417828-1200-calories-not-losing-weight-How	82	2022-02-06 09:42:00
How many calories in Indian takeaway?	https://www.mumsnet.com/talk/calorie_counting/4472989-How-many-calories-in-Indian-takeaway	8	2022-02-05 09:08:00
What is going on!???!!!	https://www.mumsnet.com/talk/calorie_counting/4460082-What-is-going-on	30	2022-02-03 08:48:00
Post What You Eat	https://www.mumsnet.com/talk/calorie_counting/4463230-Post-What-You-Eat	14	2022-02-03 08:42:00
Binge eating after weight loss	https://www.mumsnet.com/talk/calorie_counting/4094435-Binge-eating-after-weight-loss	6	2022-02-02 12:30:00
How to balance decreasing calories when you re postpartum and needing to lose weight?	https://www.mumsnet.com/talk/calorie_counting/4096673-How-to-balance-decreasing-calories-when-you-re-postpartum-and-needing-to-lose-weight	13	2022-02-02 12:25:00
Low calorie snacks	https://www.mumsnet.com/talk/calorie_counting/4464752-low-calorie-snacks	6	2022-02-02 12:01:00
Please can you help me demuddle my brain and focus?	https://www.mumsnet.com/talk/calorie_counting/4463196-Please-can-you-help-me-demuddle-my-brain-and-focus	12	2022-01-25 15:11:00
How to start	https://www.mumsnet.com/talk/calorie_counting/4461395-How-to-start	10	2022-01-25 09:10:00
Advice please. I've gone over.	https://www.mumsnet.com/talk/calorie_counting/4458906-advice-please-i-ve-gone-over	53	2022-01-25 08:36:00
Has anyone tried (and has success with) Holland and Barrett Slim Expert shakes?	https://www.mumsnet.com/talk/calorie_counting/4460310-has-anyone-tried-and-has-success-with-holland-and-barrett-slim-expert-shakes	3	2022-01-22 20:30:00
New cookbook	https://www.mumsnet.com/talk/calorie_counting/4443133-New-cookbook	7	2022-01-17 21:36:00
Is there no hope of losing weight if Iâ€™m not sleeping properly?	https://www.mumsnet.com/talk/calorie_counting/4451416-Is-there-no-hope-of-losing-weight-if-I-m-not-sleeping-properly	5	2022-01-13 20:03:00
Family meals, low cal for me but not them	https://www.mumsnet.com/talk/calorie_counting/4395501-family-meals-low-cal-for-me-but-not-them	13	2022-01-07 20:36:00
YeR of health and healing - who's in?	https://www.mumsnet.com/talk/calorie_counting/4429098-yer-of-health-and-healing-who-s-in	5	2022-01-01 01:27:00
Nutracheck	https://www.mumsnet.com/talk/calorie_counting/4437203-Nutracheck	3	2021-12-30 19:48:00
Saxendo	https://www.mumsnet.com/talk/calorie_counting/4431797-saxendo	1	2021-12-20 19:29:00
Anyone point me to sensible carb/veg/protein accounts/ratios per meal?	https://www.mumsnet.com/talk/calorie_counting/4421794-Anyone-point-me-to-sensible-carb-veg-protein-accounts-ratios-per-meal	4	2021-12-09 07:37:00
Lunch ideas ?	https://www.mumsnet.com/talk/calorie_counting/4384633-lunch-ideas	3	2021-12-06 13:21:00
Is it too bad to have night time snack?	https://www.mumsnet.com/talk/calorie_counting/4416454-Is-it-too-bad-to-have-night-time-snack	10	2021-12-03 19:44:00
Stevia	https://www.mumsnet.com/talk/calorie_counting/4400790-Stevia	2	2021-11-14 06:01:00
Calories and breastfeeding	https://www.mumsnet.com/talk/calorie_counting/4370453-Calories-and-breastfeeding	3	2021-11-13 14:38:00
Undoing the damage	https://www.mumsnet.com/talk/calorie_counting/4397556-Undoing-the-damage	2	2021-11-09 20:53:00
30g of protein for each meal as a vegetarian?	https://www.mumsnet.com/talk/calorie_counting/4391851-30g-of-protein-for-each-meal-as-a-vegetarian	19	2021-11-09 13:44:00
Including fruit/veg with every meal	https://www.mumsnet.com/talk/calorie_counting/4383730-including-fruit-veg-with-every-meal	1	2021-10-26 09:48:00
Cant stop now i've started...	https://www.mumsnet.com/talk/calorie_counting/4334183-Cant-stop-now-ive-started	2	2021-10-14 11:10:00
Someone help me	https://www.mumsnet.com/talk/calorie_counting/4360761-someone-help-me	2	2021-10-05 13:52:00
Hungry at maintenance! Help!	https://www.mumsnet.com/talk/calorie_counting/4366387-Hungry-at-maintenance-Help	22	2021-10-04 21:10:00
Most filling meal ideas for ravenous DD	https://www.mumsnet.com/talk/calorie_counting/4249869-most-filling-meal-ideas-for-ravenous-dd	17	2021-09-22 14:00:00
Starting again from SW..	https://www.mumsnet.com/talk/calorie_counting/4351630-starting-again-from-sw	1	2021-09-18 20:22:00
Exante discount codes	https://www.mumsnet.com/talk/calorie_counting/4350871-Exante-discount-codes	0	2021-09-16 16:56:00
A stone by Christmas	https://www.mumsnet.com/talk/calorie_counting/4347445-A-stone-by-Christmas	2	2021-09-15 19:15:00

## Sheet: Page 2 -1
BIG, SLIM, WHATEVER, WEIGHT LOSS CLUB
FASTING / 5:2 DIET
PAGE 2
Fasting52_SubTopics_name	Fasting52_SubTopics_url	Fasting52_SubTopics_Replies	Fasting52_SubTopics_Date_TimeStamp
Hi intensity exercise on a fast day	https://www.mumsnet.com/talk/fasting_diet/4449985-Hi-intensity-exercise-on-a-fast-day	6	2022-01-10 16:27:00
Starting 5:2 on the 3rd January...	https://www.mumsnet.com/talk/fasting_diet/4440113-starting-5-2-on-the-3rd-january	44	2022-01-10 09:56:00
Does this sound like a plan?	https://www.mumsnet.com/talk/fasting_diet/4388488-Does-this-sound-like-a-plan	3	2022-01-04 11:20:00
16/8 - 2021 thread	https://www.mumsnet.com/talk/fasting_diet/4124232-16-8-2021-thread	631	2021-12-29 17:56:00
Need a kick up the backside	https://www.mumsnet.com/talk/fasting_diet/4397223-Need-a-kick-up-the-backside	6	2021-12-20 20:57:00
Vegan 5:2	https://www.mumsnet.com/talk/fasting_diet/4329907-Vegan-5-2	41	2021-12-16 15:36:00
Anyone else more bothered by feeling cold than hungry?	https://www.mumsnet.com/talk/fasting_diet/4411233-anyone-else-more-bothered-by-feeling-cold-than-hungry	4	2021-12-07 14:27:00
Whatâ€™s your go to things to eat on fasting days?	https://www.mumsnet.com/talk/fasting_diet/4393395-What-s-your-go-to-things-to-eat-on-fasting-days	4	2021-11-24 23:09:00
Why isnâ€™t 18:6 working for me? Any tips?	https://www.mumsnet.com/talk/fasting_diet/4264572-Why-isn-t-18-6-working-for-me-Any-tips	61	2021-11-24 16:09:00
Does the Fast 800 make you sick?	https://www.mumsnet.com/talk/fasting_diet/4398724-does-the-fast-800-make-you-sick	6	2021-11-19 16:40:00
5:2 fasting new regime	https://www.mumsnet.com/talk/fasting_diet/4404991-5-2-fasting-new-regime	0	2021-11-18 13:21:00
OMAD	https://www.mumsnet.com/talk/fasting_diet/4403109-omad	8	2021-11-18 10:09:00
Starting the 5:2 for the first time, any buddies?	https://www.mumsnet.com/talk/fasting_diet/4386482-starting-the-5-2-for-the-first-time-any-buddies	15	2021-11-10 22:12:00
5:2 and fertility	https://www.mumsnet.com/talk/fasting_diet/4034073-5-2-and-fertility	8	2021-11-05 21:04:00
Intermittent Fasting and Breastfeeding	https://www.mumsnet.com/talk/fasting_diet/4389612-Intermittent-Fasting-and-Breastfeeding	0	2021-10-31 17:30:00
Fast 800	https://www.mumsnet.com/talk/fasting_diet/4325273-Fast-800	95	2021-10-30 09:11:00
5:2 when to have meal(s) and how do you count the calories?	https://www.mumsnet.com/talk/fasting_diet/4385595-5-2-when-to-have-meal-s-and-how-do-you-count-the-calories	3	2021-10-27 09:39:00
Has anyone sent off their bloods when beginning 5:2 to monitor IGF1?	https://www.mumsnet.com/talk/fasting_diet/4385603-has-anyone-sent-off-their-bloods-when-beginning-5-2-to-monitor-igf1	0	2021-10-26 21:19:00
Restarting 16/8	https://www.mumsnet.com/talk/fasting_diet/4367954-restarting-16-8	3	2021-10-26 04:54:00
Fasting beginner	https://www.mumsnet.com/talk/fasting_diet/4356158-fasting-beginner	2	2021-10-25 18:10:00
36 hour fasts and <ahem> digestive transit	https://www.mumsnet.com/talk/fasting_diet/4374517-36-hour-fasts-and-ahem-digestive-transit	2	2021-10-14 07:37:00
How soon do you see a difference?	https://www.mumsnet.com/talk/fasting_diet/4230413-How-soon-do-you-see-a-difference	68	2021-10-04 21:15:00
Please help me	https://www.mumsnet.com/talk/fasting_diet/4328453-please-help-me	4	2021-10-04 21:12:00
Longer fasts. Anyone interested in a support thread?	https://www.mumsnet.com/talk/fasting_diet/4271549-Longer-fasts-Anyone-interested-in-a-support-thread	84	2021-10-04 17:23:00
Can anyone explain the point of the shakes?	https://www.mumsnet.com/talk/fasting_diet/4354588-Can-anyone-explain-the-point-of-the-shakes	3	2021-09-22 08:46:00
Fast800 and microwave meals	https://www.mumsnet.com/talk/fasting_diet/4353314-Fast800-and-microwave-meals	4	2021-09-21 23:53:00
Looking for ideas for brunch meals to take to work.	https://www.mumsnet.com/talk/fasting_diet/4351421-Looking-for-ideas-for-brunch-meals-to-take-to-work	7	2021-09-21 08:31:00
30 day Fast800 starting tomorrow!any advice?	https://www.mumsnet.com/talk/fasting_diet/4296914-30-day-Fast800-starting-tomorrow-any-advice	2	2021-09-16 21:27:00
I just want the willpower to fast	https://www.mumsnet.com/talk/fasting_diet/4296153-I-just-want-the-willpower-to-fast	14	2021-09-11 22:22:00
Lazy Bowel/ Need help with going to loo	https://www.mumsnet.com/talk/fasting_diet/4251852-Lazy-Bowel-Need-help-with-going-to-loo	15	2021-09-11 19:49:00
16:8 advice please	https://www.mumsnet.com/talk/fasting_diet/4330371-16-8-advice-please	13	2021-09-11 19:44:00
jepodising my attempts to slim !	https://www.mumsnet.com/talk/fasting_diet/4341093-jepodising-my-attempts-to-slim	4	2021-09-05 20:43:00
Not losing weight and out of ideas	https://www.mumsnet.com/talk/fasting_diet/4324233-Not-losing-weight-and-out-of-ideas	45	2021-08-19 13:52:00
Those of you who fast and calorie count...	https://www.mumsnet.com/talk/fasting_diet/4326245-Those-of-you-who-fast-and-calorie-count	1	2021-08-18 15:00:00
First day fast 800	https://www.mumsnet.com/talk/fasting_diet/4323398-first-day-fast-800	7	2021-08-18 13:28:00
Will 14:10 work?	https://www.mumsnet.com/talk/fasting_diet/4307590-Will-14-10-work	2	2021-08-09 11:23:00
Do you think you lose more with genuine fasting ie zero food 2 days a week or on the Fast800?	https://www.mumsnet.com/talk/fasting_diet/4310596-Do-you-think-you-lose-more-with-genuine-fasting-ie-zero-food-2-days-a-week-or-on-the-Fast800	8	2021-08-08 10:03:00
What electrolytes do any of you use. when fasting?	https://www.mumsnet.com/talk/fasting_diet/4316539-What-electrolytes-do-any-of-you-use-when-fasting	0	2021-08-07 00:26:00
Question for those that are good or became good at fasting...	https://www.mumsnet.com/talk/fasting_diet/4294441-Question-for-those-that-are-good-or-became-good-at-fasting	17	2021-08-06 19:55:00
5:2 subscription cleanses	https://www.mumsnet.com/talk/fasting_diet/4310328-5-2-subscription-cleanses	2	2021-08-01 10:32:00
Weight plateau on 16:8	https://www.mumsnet.com/talk/fasting_diet/4303607-Weight-plateau-on-16-8	5	2021-07-26 21:51:00
What's your favourite 200 calorie meal?	https://www.mumsnet.com/talk/fasting_diet/4276848-what-s-your-favourite-200-calorie-meal	33	2021-07-24 07:25:00
16:8 - changed the 1st meal of the day and itâ€™s all gone pear shaped.	https://www.mumsnet.com/talk/fasting_diet/4300824-16-8-changed-the-1st-meal-of-the-day-and-it-s-all-gone-pear-shaped	11	2021-07-20 17:45:00
Lumen metabolism tracker	https://www.mumsnet.com/talk/fasting_diet/4300040-Lumen-metabolism-tracker	0	2021-07-18 18:54:00
5:2 Thread 95 : Lockdowns are lifting, as are we	https://www.mumsnet.com/talk/fasting_diet/4189446-5-2-Thread-95-Lockdowns-are-lifting-as-are-we	996	2021-07-14 09:25:00
Easy very low calorie meals?	https://www.mumsnet.com/talk/fasting_diet/4288137-Easy-very-low-calorie-meals	5	2021-07-07 22:12:00
5:2 and effect on psoriasis/skin issues	https://www.mumsnet.com/talk/fasting_diet/4260810-5-2-and-effect-on-psoriasis-skin-issues	4	2021-07-05 17:06:00
What are your 'go to' low calorie snacks?	https://www.mumsnet.com/talk/fasting_diet/4276138-what-are-your-go-to-low-calorie-snacks	16	2021-06-22 10:23:00
Starting 800 Cals next week - tips please!	https://www.mumsnet.com/talk/fasting_diet/4261370-starting-800-cals-next-week-tips-please	16	2021-06-20 22:38:00
Fast 800 - what happens after 12 weeks?	https://www.mumsnet.com/talk/fasting_diet/4272349-fast-800-what-happens-after-12-weeks	14	2021-06-18 22:43:00
PAGE 1
Fasting52_SubTopics_name	Fasting52_SubTopics_url	Fasting52_SubTopics_Replies	Fasting52_SubTopics_Date_TimeStamp
Blood Sugar Diet & Fast 800 Diet Thread 24	https://www.mumsnet.com/talk/fasting_diet/4570776-blood-sugar-diet-fast-800-diet-thread-24	379	Today 11:16
5:2 thread 98: If you're looking for Fast love... some Fast love is all that I've got on my mind! (Gotta get up to get down)	https://www.mumsnet.com/talk/fasting_diet/4545931-52-thread-98-if-youre-looking-for-fast-love-some-fast-love-is-all-that-ive-got-on-my-mind-gotta-get-up-to-get-down	920	Today 09:28
My Fast800 then 5:2 Journey	https://www.mumsnet.com/talk/fasting_diet/4609658-my-fast800-then-52-journey	116	Today 07:06
How to begin with intermittent fasting?	https://www.mumsnet.com/talk/fasting_diet/4516133-How-to-begin-with-intermittent-fasting	8	Yesterday 14:48
16:8 I need to lose at least 5 stone	https://www.mumsnet.com/talk/fasting_diet/4461043-16-8-I-need-to-lose-at-least-5-stone	314	2022-08-30 15:41:00
16:8 2022 thread	https://www.mumsnet.com/talk/fasting_diet/4439002-16-8-2022-thread	239	2022-08-27 08:35:00
Extended fasting, anyone?	https://www.mumsnet.com/talk/fasting_diet/4506761-Extended-fasting-anyone	79	2022-08-27 08:01:00
Has anyone reduced their cholesterol on 5:2?	https://www.mumsnet.com/talk/fasting_diet/4613530-has-anyone-reduced-their-cholesterol-on-52	6	2022-08-23 14:05:00
Has anyone had their periods stop or cycles messed up with IF?	https://www.mumsnet.com/talk/fasting_diet/4598890-has-anyone-had-their-periods-stop-or-cycles-messed-up-with-if	4	2022-08-20 22:50:00
Fasting day recipes inspiration thread	https://www.mumsnet.com/talk/fasting_diet/4604100-fasting-day-recipes-inspiration-thread	8	2022-08-08 16:13:00
16:8 - where am I going wrong? And questions	https://www.mumsnet.com/talk/fasting_diet/4542516-168-where-am-i-going-wrong-and-questions	10	2022-07-28 21:11:00
20 hour fasting - 4 hour eating window	https://www.mumsnet.com/talk/fasting_diet/4250172-20-hour-fasting-4-hour-eating-window	16	2022-07-24 18:38:00
OMAD - your top 3 tips!	https://www.mumsnet.com/talk/fasting_diet/4442944-OMAD-your-top-3-tips	34	2022-07-23 21:06:00
Does your body get to a certain weight and then refuse to lose anymore?	https://www.mumsnet.com/talk/fasting_diet/4511153-Does-your-body-get-to-a-certain-weight-and-then-refuse-to-lose-anymore	11	2022-07-19 20:23:00
Doing Steps & Intermittent Fasting	https://www.mumsnet.com/talk/fasting_diet/4591160-doing-steps-intermittent-fasting	1	2022-07-16 18:37:00
Does fasting cause infertility?	https://www.mumsnet.com/talk/fasting_diet/4588329-does-fasting-cause-infertility	1	2022-07-12 16:10:00
5/2 4/3 or something else?	https://www.mumsnet.com/talk/fasting_diet/4585514-52-43-or-something-else	2	2022-07-11 07:46:00
Do I need to read the book?	https://www.mumsnet.com/talk/fasting_diet/4574171-do-i-need-to-read-the-book	2	2022-07-03 13:13:00
calories	https://www.mumsnet.com/talk/fasting_diet/4557366-calories	8	2022-06-29 11:50:00
Started first fast - what to expect	https://www.mumsnet.com/talk/fasting_diet/4577441-started-first-fast-what-to-expect	1	2022-06-28 09:41:00
Blood Sugar Diet & Fast 800 Diet | Thread 23	https://www.mumsnet.com/talk/fasting_diet/4254566-blood-sugar-diet-fast-800-diet-thread-23	999	2022-06-16 23:51:00
Time restricted eating & morning exercise	https://www.mumsnet.com/talk/fasting_diet/4565920-time-restricted-eating-morning-exercise	16	2022-06-15 12:45:00
exhausted on keto diet	https://www.mumsnet.com/talk/fasting_diet/4561395-exhausted-on-keto-diet	4	2022-06-02 21:59:00
Will my waist ever return to pre-birth shape?	https://www.mumsnet.com/talk/fasting_diet/4556851-will-my-waist-ever-return-to-pre-birth-shape	6	2022-05-26 13:51:00
Curry recipe	https://www.mumsnet.com/talk/fasting_diet/4555863-curry-recipe	6	2022-05-25 18:33:00
advice for overweight 18 year old son	https://www.mumsnet.com/talk/fasting_diet/4552197-advice-for-overweight-18-year-old-son	9	2022-05-25 16:48:00
16:8 nausea in the morning	https://www.mumsnet.com/talk/fasting_diet/4547913-168-nausea-in-the-morning	2	2022-05-12 09:49:00
5:2 thread 97: life in the Fast lane is a wonderful thing!	https://www.mumsnet.com/talk/fasting_diet/4458024-5-2-thread-97-life-in-the-Fast-lane-is-a-wonderful-thing	986	2022-05-12 07:42:00
Rainbow salad with cashew nuts and ginger	https://www.mumsnet.com/talk/fasting_diet/4479197-Rainbow-salad-with-cashew-nuts-and-ginger	7	2022-05-04 14:38:00
Accountability thread: 14 days of Fast800	https://www.mumsnet.com/talk/fasting_diet/4306138-Accountability-thread-14-days-of-Fast800	119	2022-04-23 09:33:00
Sparkling water whilst fasting	https://www.mumsnet.com/talk/fasting_diet/4533044-sparkling-water-whilst-fasting	3	2022-04-19 14:50:00
Help motivate fallen off wagon Fast 800	https://www.mumsnet.com/talk/fasting_diet/4528949-Help-motivate-fallen-off-wagon-Fast-800	2	2022-04-18 20:43:00
Fast 800 shakes	https://www.mumsnet.com/talk/fasting_diet/3530047-Fast-800-shakes	30	2022-04-06 15:35:00
16:8 on shift work	https://www.mumsnet.com/talk/fasting_diet/4494658-16-8-on-shift-work	5	2022-04-05 07:45:00
Am I following intermittent fasting correctly?	https://www.mumsnet.com/talk/fasting_diet/4492375-Am-I-following-intermittent-fasting-correctly	4	2022-03-30 14:18:00
Nobody has noticed	https://www.mumsnet.com/talk/fasting_diet/4456189-nobody-has-noticed	19	2022-03-25 21:04:00
Fasting apps	https://www.mumsnet.com/talk/fasting_diet/4122274-Fasting-apps	8	2022-03-25 14:30:00
Fasting v NHS advice	https://www.mumsnet.com/talk/fasting_diet/4504606-Fasting-v-NHS-advice	1	2022-03-14 13:53:00
5:2 when suffering from chronic fatigue syndrome / M.E	https://www.mumsnet.com/talk/fasting_diet/4492687-5-2-when-suffering-from-chronic-fatigue-syndrome-m-e	0	2022-02-27 19:11:00
800 diet free trial	https://www.mumsnet.com/talk/fasting_diet/4447759-800-diet-free-trial	5	2022-02-24 07:18:00
Tracker app that adjusts times	https://www.mumsnet.com/talk/fasting_diet/4455010-tracker-app-that-adjusts-times	3	2022-02-23 08:58:00
16:8 breaking fast meals / recipes	https://www.mumsnet.com/talk/fasting_diet/4488059-16-8-breaking-fast-meals-recipes	0	2022-02-22 06:02:00
5:2 thread 96: Slinking into summer, one FD at a time!	https://www.mumsnet.com/talk/fasting_diet/4296298-5-2-thread-96-Slinking-into-summer-one-FD-at-a-time	982	2022-02-15 15:17:00
Combining fasting with low carb 1	https://www.mumsnet.com/talk/fasting_diet/4158937-Combining-fasting-with-low-carb-1	857	2022-02-09 09:55:00
Recipe Apps	https://www.mumsnet.com/talk/fasting_diet/4476462-recipe-apps	0	2022-02-08 20:36:00
5:2 app recommendations	https://www.mumsnet.com/talk/fasting_diet/4473567-5-2-app-recommendations	1	2022-02-08 19:40:00
Chronic fatigue and fasting.	https://www.mumsnet.com/talk/fasting_diet/4468952-Chronic-fatigue-and-fasting	0	2022-01-31 19:05:00
Intermittent fasting 16:8	https://www.mumsnet.com/talk/fasting_diet/4468445-intermittent-fasting-16-8	0	2022-01-31 10:28:00
Fast800 and Gluten and Dairy Free?	https://www.mumsnet.com/talk/fasting_diet/4467729-Fast800-and-Gluten-and-Dairy-Free	0	2022-01-30 14:04:00
What can I drink as part of 16:8?	https://www.mumsnet.com/talk/fasting_diet/4448802-What-can-I-drink-as-part-of-16-8	11	2022-01-23 11:55:00

## Sheet: Page 3 - 2
BIG, SLIM, WHATEVER, WEIGHT LOSS CLUB
SLIMMING WORLD
PAGE 3
SlimmingWorld_SubTopics_name	SlimmingWorld_SubTopics_url	SlimmingWorld_SubTopics_Replies	SlimmingWorld_SubTopics_Date_TimeStamp
Evening snacks	https://www.mumsnet.com/talk/slimming_world/4375208-evening-snacks	8	2021-11-16 20:16:00
1st week weigh in	https://www.mumsnet.com/talk/slimming_world/4362208-1st-week-weigh-in	12	2021-10-26 17:54:00
On plan half term	https://www.mumsnet.com/talk/slimming_world/4382387-On-plan-half-term	1	2021-10-23 09:36:00
What do you like about SW? I'm thinking of joining	https://www.mumsnet.com/talk/slimming_world/4376393-What-do-you-like-about-SW-Im-thinking-of-joining	10	2021-10-17 11:50:00
Getting back on itâ€¦4 week challenge	https://www.mumsnet.com/talk/slimming_world/4327652-Getting-back-on-it-4-week-challenge	24	2021-10-15 18:52:00
Going to my first meeting tomorrow 5 stone to lose really overwhelmed	https://www.mumsnet.com/talk/slimming_world/4341964-Going-to-my-first-meeting-tomorrow-5-stone-to-lose-really-overwhelmed	14	2021-10-13 22:36:00
Debating giving up	https://www.mumsnet.com/talk/slimming_world/4358239-Debating-giving-up	43	2021-10-12 19:17:00
Sweet potato topping ideas please - joined today!	https://www.mumsnet.com/talk/slimming_world/4370562-Sweet-potato-topping-ideas-please-joined-today	6	2021-10-11 19:01:00
Water	https://www.mumsnet.com/talk/slimming_world/4366306-Water	0	2021-10-04 15:30:00
Fave recipes for dinner	https://www.mumsnet.com/talk/slimming_world/4364256-fave-recipes-for-dinner	6	2021-10-04 06:24:00
how do you lose weight when WFH?	https://www.mumsnet.com/talk/slimming_world/4322842-how-do-you-lose-weight-when-WFH	13	2021-09-26 14:06:00
New school year - restart SW again - anyone else	https://www.mumsnet.com/talk/slimming_world/4341413-new-school-year-restart-sw-again-anyone-else	28	2021-09-23 14:57:00
Whatâ€™s Slimming World like nowadays?	https://www.mumsnet.com/talk/slimming_world/4352080-What-s-Slimming-World-like-nowadays	10	2021-09-22 17:33:00
Slimfast scoop missing!	https://www.mumsnet.com/talk/slimming_world/4349658-Slimfast-scoop-missing	10	2021-09-15 12:27:00
Target member question	https://www.mumsnet.com/talk/slimming_world/4348481-Target-member-question	3	2021-09-14 00:13:00
Dinner out??	https://www.mumsnet.com/talk/slimming_world/4341254-Dinner-out	1	2021-09-06 05:48:00
I m thinking of trying slimming world can someone explain how it works to me	https://www.mumsnet.com/talk/slimming_world/4304053-i-m-thinking-of-trying-slimming-world-can-someone-explain-how-it-works-to-me	8	2021-09-05 03:33:00
Bananas	https://www.mumsnet.com/talk/slimming_world/4320796-bananas	5	2021-09-05 03:22:00
New member! Tips for grazing!	https://www.mumsnet.com/talk/slimming_world/4314213-new-member-tips-for-grazing	3	2021-09-05 03:19:00
Going it alone and doing SW from home.	https://www.mumsnet.com/talk/slimming_world/3831340-Going-it-alone-and-doing-SW-from-home	96	2021-09-04 14:35:00
Feeling overwhelmed!	https://www.mumsnet.com/talk/slimming_world/4234602-Feeling-overwhelmed	8	2021-08-29 16:41:00
Dishes to go with drinks when entertaining	https://www.mumsnet.com/talk/slimming_world/4334467-dishes-to-go-with-drinks-when-entertaining	2	2021-08-28 13:29:00
Camping ideas	https://www.mumsnet.com/talk/slimming_world/4333906-Camping-ideas	0	2021-08-27 15:48:00
Sides to go with lamb kebab, not salad	https://www.mumsnet.com/talk/slimming_world/4332861-sides-to-go-with-lamb-kebab-not-salad	11	2021-08-27 13:06:00
Breakfast ideas.	https://www.mumsnet.com/talk/slimming_world/4321676-breakfast-ideas	12	2021-08-25 09:42:00
Breastfeeding	https://www.mumsnet.com/talk/slimming_world/4265019-breastfeeding	3	2021-08-22 09:46:00
FF yoghurt/quark/creme fraiche HELP!	https://www.mumsnet.com/talk/slimming_world/4328615-ff-yoghurt-quark-creme-fraiche-help	3	2021-08-21 10:49:00
WhatsApp support group?	https://www.mumsnet.com/talk/slimming_world/4328071-WhatsApp-support-group	1	2021-08-20 19:17:00
Thai food	https://www.mumsnet.com/talk/slimming_world/4325652-thai-food	3	2021-08-17 21:45:00
I've done it!!!	https://www.mumsnet.com/talk/slimming_world/4319771-i-ve-done-it	1	2021-08-17 08:55:00
Extra easy/original/green	https://www.mumsnet.com/talk/slimming_world/4322867-extra-easy-original-green	2	2021-08-14 17:20:00
Salad dressings	https://www.mumsnet.com/talk/slimming_world/4321640-salad-dressings	0	2021-08-13 07:03:00
Pack up lunch ideas.	https://www.mumsnet.com/talk/slimming_world/4320225-pack-up-lunch-ideas	0	2021-08-11 13:37:00
Slimming world - what do you snack on & have for lunch?	https://www.mumsnet.com/talk/slimming_world/4280546-Slimming-world-what-do-you-snack-on-have-for-lunch	19	2021-08-07 10:33:00
What to do for a treat that isnâ€™t eating?!	https://www.mumsnet.com/talk/slimming_world/4310292-What-to-do-for-a-treat-that-isn-t-eating	3	2021-08-06 18:27:00
Best Carbonara Slimming World Recipe	https://www.mumsnet.com/talk/slimming_world/4202422-best-carbonara-slimming-world-recipe	5	2021-07-22 13:31:00
Evening snack ideas and inspo	https://www.mumsnet.com/talk/slimming_world/4180585-evening-snack-ideas-and-inspo	4	2021-07-19 20:10:00
Best sausages in SW?	https://www.mumsnet.com/talk/slimming_world/4204716-best-sausages-in-sw	11	2021-07-19 20:01:00
Day 1 back on it, losing the lockdown weight	https://www.mumsnet.com/talk/slimming_world/4223324-day-1-back-on-it-losing-the-lockdown-weight	43	2021-07-19 04:42:00
What is your SW consultant like? Mine is- MEH	https://www.mumsnet.com/talk/slimming_world/4262079-What-is-your-SW-consultant-like-Mine-is-MEH	12	2021-07-15 12:28:00
Target members- how often do you have to weigh in?	https://www.mumsnet.com/talk/slimming_world/4255751-Target-members-how-often-do-you-have-to-weigh-in	1	2021-07-13 17:09:00
Is White High Fibre bread a myth?	https://www.mumsnet.com/talk/slimming_world/4291228-Is-White-High-Fibre-bread-a-myth	3	2021-07-08 07:37:00
Back to normal July 19th?	https://www.mumsnet.com/talk/slimming_world/4291018-Back-to-normal-July-19th	0	2021-07-07 20:27:00
Promotion code	https://www.mumsnet.com/talk/slimming_world/4284728-Promotion-code	1	2021-07-05 15:11:00
Is it possible to eat out?	https://www.mumsnet.com/talk/slimming_world/4262781-Is-it-possible-to-eat-out	6	2021-07-03 21:05:00
Could someone remind me	https://www.mumsnet.com/talk/slimming_world/4281604-could-someone-remind-me	2	2021-06-27 15:35:00
This isn't chicken	https://www.mumsnet.com/talk/slimming_world/4274735-this-isn-t-chicken	4	2021-06-23 13:01:00
Syns	https://www.mumsnet.com/talk/slimming_world/4216002-syns	18	2021-06-23 04:08:00
Restarting time 1000	https://www.mumsnet.com/talk/slimming_world/4276147-restarting-time-1000	3	2021-06-21 12:57:00
Going SW alone :)	https://www.mumsnet.com/talk/slimming_world/4264335-going-sw-alone	10	2021-06-20 11:54:00
PAGE 2
SlimmingWorld_SubTopics_name	SlimmingWorld_SubTopics_url	SlimmingWorld_SubTopics_Replies	SlimmingWorld_SubTopics_Date_TimeStamp
Qourn Swedish Meatball	https://www.mumsnet.com/talk/slimming_world/4485698-Qourn-Swedish-Meatball	5	2022-02-23 21:43:00
Miller and Carter syns	https://www.mumsnet.com/talk/slimming_world/4488329-Miller-and-Carter-syns	10	2022-02-23 09:04:00
A hug or a kick up the arse?	https://www.mumsnet.com/talk/slimming_world/4469877-A-hug-or-a-kick-up-the-arse	6	2022-02-22 22:42:00
Going into hospital, need to batch cook!	https://www.mumsnet.com/talk/slimming_world/4484548-Going-into-hospital-need-to-batch-cook	3	2022-02-18 01:21:00
Are these the current books?	https://www.mumsnet.com/talk/slimming_world/4479239-are-these-the-current-books	7	2022-02-17 12:03:00
Sw. shall I give up	https://www.mumsnet.com/talk/slimming_world/4479670-Sw-shall-I-give-up	18	2022-02-16 16:55:00
hello fresh or Gousto while on slimming world	https://www.mumsnet.com/talk/slimming_world/3132481-hello-fresh-or-Gousto-while-on-slimming-world	5	2022-02-15 22:10:00
Fecked up at 12 lbs !	https://www.mumsnet.com/talk/slimming_world/4479316-fecked-up-at-12-lbs	11	2022-02-12 12:54:00
2 gorgeous low syn Thai meals	https://www.mumsnet.com/talk/slimming_world/4478206-2-gorgeous-low-syn-thai-meals	1	2022-02-11 13:07:00
Not sure about continuing with SW	https://www.mumsnet.com/talk/slimming_world/4477132-Not-sure-about-continuing-with-SW	16	2022-02-10 18:04:00
Really really lazy slimming world dinners	https://www.mumsnet.com/talk/slimming_world/4465513-Really-really-lazy-slimming-world-dinners	8	2022-02-09 21:26:00
Breakfast Banana pancakes	https://www.mumsnet.com/talk/slimming_world/4439788-breakfast-banana-pancakes	11	2022-02-05 09:36:00
Target member food plan - what differs?	https://www.mumsnet.com/talk/slimming_world/4416091-Target-member-food-plan-what-differs	22	2022-02-03 09:13:00
Please help me answer these few questions..	https://www.mumsnet.com/talk/slimming_world/4470327-please-help-me-answer-these-few-questions	6	2022-02-02 14:18:00
So happy :)	https://www.mumsnet.com/talk/slimming_world/4464743-So-happy	9	2022-02-01 23:51:00
Shocked at weigh in, been in complete denial	https://www.mumsnet.com/talk/slimming_world/4444155-shocked-at-weigh-in-been-in-complete-denial	94	2022-01-31 09:25:00
Anyone starting this week?	https://www.mumsnet.com/talk/slimming_world/4458445-anyone-starting-this-week	2	2022-01-27 12:18:00
SW magazine recipe storage ideas	https://www.mumsnet.com/talk/slimming_world/4451756-SW-magazine-recipe-storage-ideas	5	2022-01-26 08:19:00
Campfire stew .....	https://www.mumsnet.com/talk/slimming_world/4462746-Campfire-stew	1	2022-01-25 11:08:00
Anyone want a buddy?	https://www.mumsnet.com/talk/slimming_world/4356404-Anyone-want-a-buddy	41	2022-01-24 21:47:00
Weekend Treat Struggles	https://www.mumsnet.com/talk/slimming_world/4459980-weekend-treat-struggles	7	2022-01-24 16:56:00
Slimming world and not much time during the day	https://www.mumsnet.com/talk/slimming_world/4461946-Slimming-world-and-not-much-time-during-the-day	3	2022-01-24 12:09:00
Slimming world online	https://www.mumsnet.com/talk/slimming_world/4398673-Slimming-world-online	6	2022-01-24 07:52:00
SW online or in groups?	https://www.mumsnet.com/talk/slimming_world/4460707-SW-online-or-in-groups	2	2022-01-24 07:40:00
What can I eat for lunch?	https://www.mumsnet.com/talk/slimming_world/4451841-What-can-I-eat-for-lunch	18	2022-01-22 16:10:00
Slimming world or calorie counting	https://www.mumsnet.com/talk/slimming_world/4455550-slimming-world-or-calorie-counting	8	2022-01-20 10:43:00
Absolute newbie. Please share your go to tips and hints	https://www.mumsnet.com/talk/slimming_world/4447071-absolute-newbie-please-share-your-go-to-tips-and-hints	9	2022-01-19 17:52:00
I met two long term members and was impressed !	https://www.mumsnet.com/talk/slimming_world/4457293-I-met-two-long-term-members-and-was-impressed	1	2022-01-19 09:23:00
Why Slimming World might not work for you	https://www.mumsnet.com/talk/slimming_world/4454520-Why-Slimming-World-might-not-work-for-you	3	2022-01-17 01:15:00
The 1 syn per 20 calorie rule	https://www.mumsnet.com/talk/slimming_world/2911716-the-1-syn-per-20-calorie-rule	5	2022-01-14 05:36:00
Share your exciting free food finds	https://www.mumsnet.com/talk/slimming_world/4451184-share-your-exciting-free-food-finds	1	2022-01-11 21:09:00
Slimming World for a short time only	https://www.mumsnet.com/talk/slimming_world/4443254-Slimming-World-for-a-short-time-only	11	2022-01-11 08:18:00
Thinking of SW but how does it fit into life?	https://www.mumsnet.com/talk/slimming_world/4441722-Thinking-of-SW-but-how-does-it-fit-into-life	9	2022-01-10 18:27:00
SW app	https://www.mumsnet.com/talk/slimming_world/4448295-SW-app	6	2022-01-10 09:30:00
What to serve with soup to turn into a proper filling meal.	https://www.mumsnet.com/talk/slimming_world/4377915-what-to-serve-with-soup-to-turn-into-a-proper-filling-meal	19	2022-01-06 23:42:00
The slimming world bloat	https://www.mumsnet.com/talk/slimming_world/4373412-the-slimming-world-bloat	1	2022-01-06 23:40:00
I hate myself :(	https://www.mumsnet.com/talk/slimming_world/4416829-I-hate-myself	6	2021-12-28 14:05:00
SW Podcast, Countdown to Christmas	https://www.mumsnet.com/talk/slimming_world/4405880-SW-Podcast-Countdown-to-Christmas	8	2021-12-27 16:24:00
Blended fruit - syns??	https://www.mumsnet.com/talk/slimming_world/3255221-Blended-fruit-syns	6	2021-12-10 12:57:00
Changes over the past couple of years?	https://www.mumsnet.com/talk/slimming_world/4393100-changes-over-the-past-couple-of-years	22	2021-11-27 08:40:00
Useful recipe site with syn values	https://www.mumsnet.com/talk/slimming_world/4409205-Useful-recipe-site-with-syn-values	2	2021-11-26 22:06:00
Sw diary to stay accountable	https://www.mumsnet.com/talk/slimming_world/4391919-Sw-diary-to-stay-accountable	19	2021-11-26 17:52:00
Aldi best buys!	https://www.mumsnet.com/talk/slimming_world/4323344-aldi-best-buys	5	2021-11-25 11:39:00
Wagamamma's - can it be low syn?	https://www.mumsnet.com/talk/slimming_world/4408726-Wagamammas-can-it-be-low-syn	3	2021-11-22 21:13:00
Good little hacks	https://www.mumsnet.com/talk/slimming_world/4189530-good-little-hacks	24	2021-11-19 15:03:00
Just pissed off	https://www.mumsnet.com/talk/slimming_world/4367491-Just-pissed-off	12	2021-11-19 07:57:00
Noisy children at group	https://www.mumsnet.com/talk/slimming_world/4386212-Noisy-children-at-group	16	2021-11-19 07:55:00
Whatâ€™s your breakfast ?	https://www.mumsnet.com/talk/slimming_world/4348398-What-s-your-breakfast	13	2021-11-19 07:50:00
Online vs classes?	https://www.mumsnet.com/talk/slimming_world/4397109-Online-vs-classes	3	2021-11-19 07:48:00
Best type of restaurant to stay on plan	https://www.mumsnet.com/talk/slimming_world/4379837-best-type-of-restaurant-to-stay-on-plan	12	2021-11-17 10:22:00

## Sheet: Page 1
BIG, SLIM, WHATEVER, WEIGHT LOSS CLUB
WEIGHT WATCHERS
PAGE 1
WeightWatchers_SubTopics_name	WeightWatchers_SubTopics_url	WeightWatchers_SubTopics_Replies	WeightWatchers_SubTopics_Date_TimeStamp
Soup!!	https://www.mumsnet.com/talk/weight_watchers/4622544-soup	0	2022-08-30 10:00:00
Weightwatchers 2022	https://www.mumsnet.com/talk/weight_watchers/4440682-Weightwatchers-2022	136	2022-08-17 20:46:00
Balance Box wellness win	https://www.mumsnet.com/talk/weight_watchers/4585799-balance-box-wellness-win	0	2022-07-08 18:18:00
Flat butt hurts	https://www.mumsnet.com/talk/weight_watchers/4576095-flat-butt-hurts	3	2022-06-25 06:34:00
Talk to me about we plan? Please	https://www.mumsnet.com/talk/weight_watchers/4547719-talk-to-me-about-we-plan-please	1	2022-05-15 23:30:00
Virtual Workshops	https://www.mumsnet.com/talk/weight_watchers/4449942-Virtual-Workshops	1	2022-03-04 23:01:00
Weight watchers 2022 new plan	https://www.mumsnet.com/talk/weight_watchers/4448942-weight-watchers-2022-new-plan	2	2022-03-04 22:59:00
Breakfast!	https://www.mumsnet.com/talk/weight_watchers/4490446-breakfast	12	2022-03-04 22:52:00
Never been on a diet	https://www.mumsnet.com/talk/weight_watchers/4493405-Never-been-on-a-diet	4	2022-03-01 08:24:00
New WW Plan from November?	https://www.mumsnet.com/talk/weight_watchers/4392618-New-WW-Plan-from-November	31	2022-01-16 15:18:00
Is there anybody out there still doing WW ?	https://www.mumsnet.com/talk/weight_watchers/4392635-Is-there-anybody-out-there-still-doing-WW	118	2021-12-18 06:28:00
Help me get back on the wagon?	https://www.mumsnet.com/talk/weight_watchers/4411569-Help-me-get-back-on-the-wagon	2	2021-12-08 08:43:00
Same weight loss for 4 weeks	https://www.mumsnet.com/talk/weight_watchers/4161354-same-weight-loss-for-4-weeks	5	2021-11-13 22:13:00
New WW, gold member?	https://www.mumsnet.com/talk/weight_watchers/3585326-New-WW-gold-member	4	2021-11-11 12:34:00
WW points	https://www.mumsnet.com/talk/weight_watchers/3916854-WW-points	9	2021-11-11 09:42:00
New to WW please help with pros and cons	https://www.mumsnet.com/talk/weight_watchers/4379957-New-to-WW-please-help-with-pros-and-cons	4	2021-11-10 19:14:00
Why is the app still so crap!?	https://www.mumsnet.com/talk/weight_watchers/4370443-why-is-the-app-still-so-crap	6	2021-11-10 15:00:00
Do I have to be obese to go to a weight watchers meeting?	https://www.mumsnet.com/talk/weight_watchers/4376928-Do-I-have-to-be-obese-to-go-to-a-weight-watchers-meeting	2	2021-10-17 00:49:00
Anyone started recently amd fancy a progress thread?	https://www.mumsnet.com/talk/weight_watchers/4220887-Anyone-started-recently-amd-fancy-a-progress-thread	41	2021-10-08 23:11:00
Wellness wins	https://www.mumsnet.com/talk/weight_watchers/4367342-Wellness-wins	0	2021-10-05 18:52:00
Giving blue plan a go	https://www.mumsnet.com/talk/weight_watchers/4338232-Giving-blue-plan-a-go	2	2021-09-30 20:02:00
Which WW plan? Digital, 360 or unlimited?	https://www.mumsnet.com/talk/weight_watchers/4298893-Which-WW-plan-Digital-360-or-unlimited	2	2021-09-20 21:32:00
Mini jammie dodgers	https://www.mumsnet.com/talk/weight_watchers/4184444-Mini-jammie-dodgers	3	2021-08-24 20:52:00
Paid Market Researched on Weight Loss	https://www.mumsnet.com/talk/weight_watchers/4327151-Paid-Market-Researched-on-Weight-Loss	0	2021-08-19 15:49:00
What vegetarian dinners can I eat on ww?	https://www.mumsnet.com/talk/weight_watchers/4246791-What-vegetarian-dinners-can-I-eat-on-ww	6	2021-05-21 18:40:00
Confused by ww!	https://www.mumsnet.com/talk/weight_watchers/4209377-Confused-by-ww	10	2021-04-23 09:40:00
Referral code	https://www.mumsnet.com/talk/weight_watchers/4208239-Referral-code	0	2021-04-01 17:41:00
Shall I sign up?	https://www.mumsnet.com/talk/weight_watchers/4136299-shall-i-sign-up	2	2021-03-25 19:34:00
Weight Watchers circa 2011?	https://www.mumsnet.com/talk/weight_watchers/4047558-weight-watchers-circa-2011	4	2021-03-24 09:19:00
Gutted	https://www.mumsnet.com/talk/weight_watchers/4178074-gutted	3	2021-03-02 14:50:00
Unconvinced.....	https://www.mumsnet.com/talk/weight_watchers/4149322-Unconvinced	4	2021-02-05 09:41:00
Veganuary	https://www.mumsnet.com/talk/weight_watchers/4124035-Veganuary	3	2021-01-25 08:45:00
Meal plan for someone who fell off the wagon	https://www.mumsnet.com/talk/weight_watchers/4092582-Meal-plan-for-someone-who-fell-off-the-wagon	2	2021-01-19 22:44:00
Weight watchers on a budget	https://www.mumsnet.com/talk/weight_watchers/4134764-Weight-watchers-on-a-budget	8	2021-01-14 15:02:00
Calling all green plan members	https://www.mumsnet.com/talk/weight_watchers/4116694-calling-all-green-plan-members	3	2021-01-02 16:21:00
I am getting blue dots and putting ON weight	https://www.mumsnet.com/talk/weight_watchers/4053887-i-am-getting-blue-dots-and-putting-on-weight	13	2020-12-28 18:38:00
Will weigh ins resume? 50% coaches made redundant	https://www.mumsnet.com/talk/weight_watchers/4095924-Will-weigh-ins-resume-50-coaches-made-redundant	11	2020-12-09 10:53:00
Digital 360 experience	https://www.mumsnet.com/talk/weight_watchers/4099731-Digital-360-experience	4	2020-12-09 09:40:00
Fit points and fitbit	https://www.mumsnet.com/talk/weight_watchers/4098502-Fit-points-and-fitbit	1	2020-12-05 13:35:00
Anybody got a instruction manual for weight watchers air fryer?	https://www.mumsnet.com/talk/weight_watchers/4010892-Anybody-got-a-instruction-manual-for-weight-watchers-air-fryer	5	2020-12-03 16:45:00
Just joined digitally..a couple of questions	https://www.mumsnet.com/talk/weight_watchers/3908955-Just-joined-digitally-a-couple-of-questions	11	2020-11-22 10:30:00
Is ww for me?	https://www.mumsnet.com/talk/weight_watchers/3977612-is-ww-for-me	11	2020-11-22 10:27:00
Advice	https://www.mumsnet.com/talk/weight_watchers/4075938-Advice	13	2020-11-21 13:44:00
Just joined	https://www.mumsnet.com/talk/weight_watchers/4023264-just-joined	9	2020-11-10 22:00:00
How many points is a turkish delight?	https://www.mumsnet.com/talk/weight_watchers/4051478-How-many-points-is-a-turkish-delight	0	2020-10-15 13:30:00
Weight Watchers: massively inflated price for less service?	https://www.mumsnet.com/talk/weight_watchers/4045620-Weight-Watchers-massively-inflated-price-for-less-service	2	2020-10-11 17:28:00
Ww after doing sw	https://www.mumsnet.com/talk/weight_watchers/4023432-Ww-after-doing-sw	1	2020-09-26 11:43:00
Ques re gold membership	https://www.mumsnet.com/talk/weight_watchers/3947564-Ques-re-gold-membership	4	2020-09-22 17:33:00
Anyone remember the 'old' weight watchers plan?	https://www.mumsnet.com/talk/weight_watchers/3625656-Anyone-remember-the-old-weight-watchers-plan	8	2020-09-19 17:20:00
WW Green Points - Aldi	https://www.mumsnet.com/talk/weight_watchers/4020518-WW-Green-Points-Aldi	2	2020-09-13 10:51:00

## Sheet: Page 20 - 15
BIG, SLIM, WHATEVER, WEIGHT LOSS CLUB
WEIGHT LOSS CHAT
PAGE 20
WeightLossChat_SubTopics_name	WeightLossChat_SubTopics_url	WeightLossChat_SubTopics_Replies	WeightLossChat_SubTopics_Date_TimeStamp
Need a kick up the backside - 2stone gain	https://www.mumsnet.com/talk/weight_loss_chat/4408984-need-a-kick-up-the-backside-2stone-gain	4	2021-11-27 04:57:00
SLIMFAST- baby weight	https://www.mumsnet.com/talk/weight_loss_chat/4411991-slimfast-baby-weight	1	2021-11-26 20:13:00
No bread - not feeling hungry	https://www.mumsnet.com/talk/weight_loss_chat/4404452-No-bread-not-feeling-hungry	4	2021-11-26 14:17:00
Tier 3 weight management	https://www.mumsnet.com/talk/weight_loss_chat/4411388-Tier-3-weight-management	0	2021-11-25 23:50:00
Positive weight gain support thread	https://www.mumsnet.com/talk/weight_loss_chat/4410696-positive-weight-gain-support-thread	1	2021-11-25 11:40:00
Would anyone share a Second Nature code with me?	https://www.mumsnet.com/talk/weight_loss_chat/4408997-Would-anyone-share-a-Second-Nature-code-with-me	1	2021-11-25 09:26:00
Really struggling - postpartum weight gain	https://www.mumsnet.com/talk/weight_loss_chat/4409206-really-struggling-postpartum-weight-gain	22	2021-11-25 01:52:00
How to stop grazing	https://www.mumsnet.com/talk/weight_loss_chat/4410400-How-to-stop-grazing	1	2021-11-24 22:43:00
Saxenda with slim fast ?	https://www.mumsnet.com/talk/weight_loss_chat/4409379-saxenda-with-slim-fast	3	2021-11-24 19:13:00
One meal a day	https://www.mumsnet.com/talk/weight_loss_chat/4409011-one-meal-a-day	4	2021-11-24 14:43:00
Zoe Harcombe Diet anyone	https://www.mumsnet.com/talk/weight_loss_chat/4410014-Zoe-Harcombe-Diet-anyone	0	2021-11-24 14:08:00
Scales that show weight change but not starting weight?	https://www.mumsnet.com/talk/weight_loss_chat/4409850-Scales-that-show-weight-change-but-not-starting-weight	4	2021-11-24 14:03:00
Best cookbook/ diet plan	https://www.mumsnet.com/talk/weight_loss_chat/4207682-Best-cookbook-diet-plan	1	2021-11-24 12:05:00
Looking for weight loss buddies	https://www.mumsnet.com/talk/weight_loss_chat/4389606-Looking-for-weight-loss-buddies	49	2021-11-23 21:22:00
Bariatric surgery no.2 thread	https://www.mumsnet.com/talk/weight_loss_chat/4152685-Bariatric-surgery-no-2-thread	999	2021-11-23 19:46:00
Advice: tomorrow I have to weigh myself for the first time in 20 years	https://www.mumsnet.com/talk/weight_loss_chat/4408656-Advice-tomorrow-I-have-to-weigh-myself-for-the-first-time-in-20-years	9	2021-11-23 14:58:00
Just can't stick to a diet, constant snacking!	https://www.mumsnet.com/talk/weight_loss_chat/4408811-Just-cant-stick-to-a-diet-constant-snacking	10	2021-11-23 12:54:00
Can someone explain why my relationship with food is so destructive	https://www.mumsnet.com/talk/weight_loss_chat/4399244-Can-someone-explain-why-my-relationship-with-food-is-so-destructive	8	2021-11-23 07:01:00
Weight loss tips please :)	https://www.mumsnet.com/talk/weight_loss_chat/4408343-weight-loss-tips-please	3	2021-11-22 17:42:00
Motivation and laziness and eating. Non-stop :(	https://www.mumsnet.com/talk/weight_loss_chat/4407721-Motivation-and-laziness-and-eating-Non-stop	1	2021-11-22 06:34:00
GASTRIC SLEEVE...ðŸ¤”	https://www.mumsnet.com/talk/weight_loss_chat/4404526-gastric-sleeve	4	2021-11-21 08:49:00
Is it possible to lose the jelly belly (mummy tummy)	https://www.mumsnet.com/talk/weight_loss_chat/4406700-Is-it-possible-to-lose-the-jelly-belly-mummy-tummy	8	2021-11-21 08:46:00
Does anyone else relax their diet during their period?	https://www.mumsnet.com/talk/weight_loss_chat/4406844-Does-anyone-else-relax-their-diet-during-their-period	2	2021-11-20 19:54:00
Fat all my life	https://www.mumsnet.com/talk/weight_loss_chat/4405632-Fat-all-my-life	1	2021-11-20 16:30:00
Anyone done or doing The Body Coach App?	https://www.mumsnet.com/talk/weight_loss_chat/4368589-Anyone-done-or-doing-The-Body-Coach-App	6	2021-11-20 15:42:00
325 -> 185 lbs - 10 Stone to Lose	https://www.mumsnet.com/talk/weight_loss_chat/4299906-325-185-lbs-10-stone-to-lose	34	2021-11-19 09:59:00
Last few pounds! Anyone ?!	https://www.mumsnet.com/talk/weight_loss_chat/4378811-Last-few-pounds-Anyone	64	2021-11-19 09:31:00
What is/was The Thing that kept you on your diet/losing weight?!?	https://www.mumsnet.com/talk/weight_loss_chat/4391330-What-is-was-The-Thing-that-kept-you-on-your-diet-losing-weight	17	2021-11-17 13:53:00
Can you get a tummy tuck on the NHS?	https://www.mumsnet.com/talk/weight_loss_chat/632337-can-you-get-a-tummy-tuck-on-the-nhs	38	2021-11-17 07:01:00
Accepting your body is not the same for all sizes?	https://www.mumsnet.com/talk/weight_loss_chat/4401079-accepting-your-body-is-not-the-same-for-all-sizes	1	2021-11-16 07:22:00
Just realised I have gained 30kg	https://www.mumsnet.com/talk/weight_loss_chat/4399709-just-realised-i-have-gained-30kg	19	2021-11-15 22:35:00
Slim and save - have you done it?	https://www.mumsnet.com/talk/weight_loss_chat/4401063-Slim-and-save-have-you-done-it	2	2021-11-15 20:05:00
Why am I sabotaging myself?ðŸ˜•	https://www.mumsnet.com/talk/weight_loss_chat/4393234-Why-am-I-sabotaging-myself	11	2021-11-15 17:46:00
Is the Noom app any good?	https://www.mumsnet.com/talk/weight_loss_chat/4366200-Is-the-Noom-app-any-good	27	2021-11-15 10:20:00
Full bit still want to eat - what is wrong with me!	https://www.mumsnet.com/talk/weight_loss_chat/4402080-full-bit-still-want-to-eat-what-is-wrong-with-me	0	2021-11-15 07:32:00
Saggy boobs - anything to do?	https://www.mumsnet.com/talk/weight_loss_chat/4397346-Saggy-boobs-anything-to-do	4	2021-11-13 22:21:00
Mysimba	https://www.mumsnet.com/talk/weight_loss_chat/4395042-Mysimba	2	2021-11-12 20:17:00
Anyone up for a big fat body overhaul?	https://www.mumsnet.com/talk/weight_loss_chat/4311050-anyone-up-for-a-big-fat-body-overhaul	291	2021-11-12 19:05:00
Has anyone else struggled to lose weight on desogestrel pill? So fed up!	https://www.mumsnet.com/talk/weight_loss_chat/4398710-has-anyone-else-struggled-to-lose-weight-on-desogestrel-pill-so-fed-up	1	2021-11-11 19:05:00
I'm finally ready to do something	https://www.mumsnet.com/talk/weight_loss_chat/4335983-Im-finally-ready-to-do-something	116	2021-11-09 19:49:00
Mental block and don't know where to start	https://www.mumsnet.com/talk/weight_loss_chat/4395935-Mental-block-and-dont-know-where-to-start	14	2021-11-09 10:02:00
1 year. 5 lb a month..sounds so easy right?!	https://www.mumsnet.com/talk/weight_loss_chat/4364084-1-year-5-lb-a-month-sounds-so-easy-right	22	2021-11-09 09:35:00
A weight loss thread with no boring diet info	https://www.mumsnet.com/talk/weight_loss_chat/4118778-A-weight-loss-thread-with-no-boring-diet-info	944	2021-11-08 20:38:00
Why We Eat (Too Much) - recipes, menus, photos and ideas thread 1	https://www.mumsnet.com/talk/weight_loss_chat/4281712-Why-We-Eat-Too-Much-recipes-menus-photos-and-ideas-thread-1	331	2021-11-08 07:17:00
Cambridge weight plan	https://www.mumsnet.com/talk/weight_loss_chat/4395181-Cambridge-weight-plan	3	2021-11-07 21:07:00
Seem to have lost my "stop" button	https://www.mumsnet.com/talk/weight_loss_chat/4395443-seem-to-have-lost-my-stop-button	0	2021-11-07 15:56:00
To be normal?	https://www.mumsnet.com/talk/weight_loss_chat/4392441-To-be-normal	14	2021-11-07 11:27:00
Anyone up for sorting themselves out?	https://www.mumsnet.com/talk/weight_loss_chat/4370308-anyone-up-for-sorting-themselves-out	168	2021-11-06 17:11:00
Slimfast before gallbladder removal experiences	https://www.mumsnet.com/talk/weight_loss_chat/4189206-Slimfast-before-gallbladder-removal-experiences	2	2021-11-06 15:21:00
Hit rock bottom	https://www.mumsnet.com/talk/weight_loss_chat/4391126-Hit-rock-bottom	24	2021-11-05 15:48:00
PAGE 19
WeightLossChat_SubTopics_name	WeightLossChat_SubTopics_url	WeightLossChat_SubTopics_Replies	WeightLossChat_SubTopics_Date_TimeStamps
Baby weight loss plateau	https://www.mumsnet.com/talk/weight_loss_chat/4434114-Baby-weight-loss-plateau	1	2021-12-23 16:09:00
Keto Diet is good for weight loss?	https://www.mumsnet.com/talk/weight_loss_chat/4432971-Keto-Diet-is-good-for-weight-loss	4	2021-12-23 08:22:00
Frugaleers - August 21 onwards	https://www.mumsnet.com/talk/weight_loss_chat/4331112-frugaleers-august-21-onwards	972	2021-12-23 07:24:00
Woah where did these chins come from?	https://www.mumsnet.com/talk/weight_loss_chat/4284969-woah-where-did-these-chins-come-from	5	2021-12-22 12:55:00
18 weeks until Christmas	https://www.mumsnet.com/talk/weight_loss_chat/4328513-18-weeks-until-Christmas	327	2021-12-22 11:57:00
Dry, horrible, furry mouth	https://www.mumsnet.com/talk/weight_loss_chat/4427684-Dry-horrible-furry-mouth	9	2021-12-21 23:55:00
Pre new year losers	https://www.mumsnet.com/talk/weight_loss_chat/4430242-Pre-new-year-losers	14	2021-12-21 23:49:00
Something to chew?	https://www.mumsnet.com/talk/weight_loss_chat/4425767-Something-to-chew	4	2021-12-21 08:34:00
Calorie Deficit	https://www.mumsnet.com/talk/weight_loss_chat/4431982-Calorie-Deficit	3	2021-12-21 00:20:00
Slim fast - opinions please	https://www.mumsnet.com/talk/weight_loss_chat/4417209-slim-fast-opinions-please	3	2021-12-20 22:25:00
Is '12 week challenge' a thing?	https://www.mumsnet.com/talk/weight_loss_chat/4418931-is-12-week-challenge-a-thing	1	2021-12-20 21:02:00
WTF is going on with my scales? I am obviously stupid. Please help me.	https://www.mumsnet.com/talk/weight_loss_chat/2141105-WTF-is-going-on-with-my-scales-I-am-obviously-stupid-Please-help-me	37	2021-12-20 20:53:00
Blowout confessions	https://www.mumsnet.com/talk/weight_loss_chat/4431629-Blowout-confessions	2	2021-12-20 17:05:00
Question about slimfast...	https://www.mumsnet.com/talk/weight_loss_chat/4430422-Question-about-slimfast	15	2021-12-20 09:51:00
What am I doing wrong!!!!?	https://www.mumsnet.com/talk/weight_loss_chat/4430508-What-am-I-doing-wrong	24	2021-12-19 23:27:00
Results Wellness Lifestyle	https://www.mumsnet.com/talk/weight_loss_chat/4423489-results-wellness-lifestyle	5	2021-12-19 22:02:00
When is it ok to be fat?	https://www.mumsnet.com/talk/weight_loss_chat/4430218-When-is-it-ok-to-be-fat	6	2021-12-19 15:07:00
I'm so distraught at weight gain	https://www.mumsnet.com/talk/weight_loss_chat/4424964-Im-so-distraught-at-weight-gain	9	2021-12-19 08:35:00
Joe Wicks Body Coach app - experiences pls	https://www.mumsnet.com/talk/weight_loss_chat/4416101-Joe-Wicks-Body-Coach-app-experiences-pls	8	2021-12-17 21:27:00
Tips / Tricks	https://www.mumsnet.com/talk/weight_loss_chat/4425234-Tips-Tricks	7	2021-12-16 21:53:00
HELP! Can't seem to diet	https://www.mumsnet.com/talk/weight_loss_chat/4419853-help-can-t-seem-to-diet	23	2021-12-16 14:25:00
FAST 800 - HELP!	https://www.mumsnet.com/talk/weight_loss_chat/4427963-fast-800-help	0	2021-12-16 11:18:00
a few quick tips I found helped me recently	https://www.mumsnet.com/talk/weight_loss_chat/4427323-a-few-quick-tips-I-found-helped-me-recently	0	2021-12-15 17:03:00
Exante craving / bingeing	https://www.mumsnet.com/talk/weight_loss_chat/4427255-Exante-craving-bingeing	0	2021-12-15 15:39:00
What to do about this ?	https://www.mumsnet.com/talk/weight_loss_chat/4426940-What-to-do-about-this	11	2021-12-15 15:34:00
Slimming World	https://www.mumsnet.com/talk/weight_loss_chat/4420850-slimming-world	1	2021-12-15 13:47:00
If you used to be thin but arenâ€™t any more...	https://www.mumsnet.com/talk/weight_loss_chat/3950105-If-you-used-to-be-thin-but-aren-t-any-more	112	2021-12-13 14:26:00
I need to lose 2 stone - help me	https://www.mumsnet.com/talk/weight_loss_chat/4423297-i-need-to-lose-2-stone-help-me	21	2021-12-12 21:16:00
2st off but...	https://www.mumsnet.com/talk/weight_loss_chat/4424784-2st-off-but	0	2021-12-12 20:31:00
People who used to be able to eat what they liked but canâ€™t now....	https://www.mumsnet.com/talk/weight_loss_chat/4418871-People-who-used-to-be-able-to-eat-what-they-liked-but-can-t-now	1	2021-12-12 09:28:00
Breast size decrease	https://www.mumsnet.com/talk/weight_loss_chat/4424147-Breast-size-decrease	0	2021-12-12 00:22:00
18 to a 14.	https://www.mumsnet.com/talk/weight_loss_chat/4423801-18-to-a-14	11	2021-12-11 19:02:00
Dh and takeaways	https://www.mumsnet.com/talk/weight_loss_chat/4414890-Dh-and-takeaways	42	2021-12-11 09:24:00
Is there any point trying to lose weight whilst breastfeeding?	https://www.mumsnet.com/talk/weight_loss_chat/4410500-Is-there-any-point-trying-to-lose-weight-whilst-breastfeeding	12	2021-12-10 21:19:00
WEIGHT LOSS CHAT	https://www.mumsnet.com/talk/weight_loss_chat/4422339-WEIGHT-LOSS-CHAT	0	2021-12-09 19:37:00
Just weighed myself and I'm 15 stone :(	https://www.mumsnet.com/talk/weight_loss_chat/4416435-just-weighed-myself-and-i-m-15-stone	25	2021-12-09 12:21:00
A maintenance thread anyone?	https://www.mumsnet.com/talk/weight_loss_chat/4408193-A-maintenance-thread-anyone	27	2021-12-09 11:32:00
Would love support	https://www.mumsnet.com/talk/weight_loss_chat/4421666-Would-love-support	0	2021-12-08 21:34:00
Can't stop eating ðŸ˜”	https://www.mumsnet.com/talk/weight_loss_chat/4416068-Cant-stop-eating	4	2021-12-05 18:22:00
1 stone to lose	https://www.mumsnet.com/talk/weight_loss_chat/4404217-1-stone-to-lose	85	2021-12-04 08:13:00
Does a BMI of 23.5 really put you at risk of health problems if you are a 29 year old Asian	https://www.mumsnet.com/talk/weight_loss_chat/4416587-Does-a-BMI-of-23-5-really-put-you-at-risk-of-health-problems-if-you-are-a-29-year-old-Asian	2	2021-12-03 07:35:00
Ozempic	https://www.mumsnet.com/talk/weight_loss_chat/4413514-Ozempic	1	2021-12-03 07:19:00
weight	https://www.mumsnet.com/talk/weight_loss_chat/4416590-weight	1	2021-12-02 15:08:00
Anybody had a gastric sleeve..?	https://www.mumsnet.com/talk/weight_loss_chat/4415881-anybody-had-a-gastric-sleeve	3	2021-12-01 21:30:00
My skirt is too tight.	https://www.mumsnet.com/talk/weight_loss_chat/4412010-My-skirt-is-too-tight	6	2021-12-01 14:58:00
LOSE IT! November 2021	https://www.mumsnet.com/talk/weight_loss_chat/4386227-LOSE-IT-November-2021	420	2021-12-01 04:47:00
Nimble November	https://www.mumsnet.com/talk/weight_loss_chat/4389308-Nimble-November	237	2021-11-30 06:56:00
I need serious help :(	https://www.mumsnet.com/talk/weight_loss_chat/4412114-I-need-serious-help	8	2021-11-29 09:25:00
Can't loose any weight and it's really depressing me.	https://www.mumsnet.com/talk/weight_loss_chat/4412794-can-t-loose-any-weight-and-it-s-really-depressing-me	6	2021-11-27 23:14:00
WEIGHT LOSS	https://www.mumsnet.com/talk/weight_loss_chat/4126144-weight-loss	12	2021-11-27 08:10:00
PAGE 18
WeightLossChat_SubTopics_name	WeightLossChat_SubTopics_url	WeightLossChat_SubTopics_Replies	WeightLossChat_SubTopics_Date_TimeStamp
Feeling helpless about weight loss and so cross wiht myself	https://www.mumsnet.com/talk/weight_loss_chat/4447065-Feeling-helpless-about-weight-loss-and-so-cross-wiht-myself	18	2022-01-08 19:33:00
Lunch ideas for work	https://www.mumsnet.com/talk/weight_loss_chat/4446370-Lunch-ideas-for-work	9	2022-01-07 15:21:00
LOSE IT! January 2021	https://www.mumsnet.com/talk/weight_loss_chat/4119782-LOSE-IT-January-2021	623	2022-01-07 13:46:00
Did you find slimming world easy to stick to?	https://www.mumsnet.com/talk/weight_loss_chat/4446715-Did-you-find-slimming-world-easy-to-stick-to	2	2022-01-07 04:48:00
Size 12 and weight please	https://www.mumsnet.com/talk/weight_loss_chat/4443184-Size-12-and-weight-please	77	2022-01-07 00:09:00
What Iâ€™ve (re) learned about dieting	https://www.mumsnet.com/talk/weight_loss_chat/4446633-What-I-ve-re-learned-about-dieting	3	2022-01-06 20:56:00
Does this look like loads?	https://www.mumsnet.com/talk/weight_loss_chat/4446495-does-this-look-like-loads	20	2022-01-06 20:03:00
What Iâ€™ve eaten today thread	https://www.mumsnet.com/talk/weight_loss_chat/4442887-What-I-ve-eaten-today-thread	4	2022-01-06 19:42:00
Brain over binge - Kathryn Hansen	https://www.mumsnet.com/talk/weight_loss_chat/4433901-Brain-over-binge-Kathryn-Hansen	17	2022-01-05 19:44:00
Weight loss price	https://www.mumsnet.com/talk/weight_loss_chat/4444183-weight-loss-price	5	2022-01-05 04:40:00
I just don't understand it -I had a MASSIVE salad half an hour ago and I'm still bloody starving!	https://www.mumsnet.com/talk/weight_loss_chat/4441623-i-just-don-t-understand-it-i-had-a-massive-salad-half-an-hour-ago-and-i-m-still-bloody-starving	46	2022-01-04 20:58:00
January Diet/Health TV series	https://www.mumsnet.com/talk/weight_loss_chat/4442463-January-Diet-Health-TV-series	5	2022-01-04 20:42:00
Weight Loss x Conception	https://www.mumsnet.com/talk/weight_loss_chat/4312873-Weight-Loss-x-Conception	345	2022-01-04 13:55:00
Chocolate in the house	https://www.mumsnet.com/talk/weight_loss_chat/4443174-Chocolate-in-the-house	8	2022-01-04 10:39:00
Gastric weight loss surgery -any regrets?	https://www.mumsnet.com/talk/weight_loss_chat/4442667-gastric-weight-loss-surgery-any-regrets	6	2022-01-04 08:10:00
fatter but weigh less. How come?	https://www.mumsnet.com/talk/weight_loss_chat/4442466-fatter-but-weigh-less-How-come	4	2022-01-04 00:15:00
Hypnosis app for weight loss	https://www.mumsnet.com/talk/weight_loss_chat/4443212-Hypnosis-app-for-weight-loss	3	2022-01-03 16:37:00
Breakfast ideas	https://www.mumsnet.com/talk/weight_loss_chat/4440492-Breakfast-ideas	5	2022-01-03 13:55:00
To not want to make my new years resolution a diet?	https://www.mumsnet.com/talk/weight_loss_chat/4439569-To-not-want-to-make-my-new-years-resolution-a-diet	18	2022-01-03 13:01:00
Fa-lalalala lalala lard	https://www.mumsnet.com/talk/weight_loss_chat/4438093-Fa-lalalala-lalala-lard	4	2022-01-02 21:31:00
Lost 3.5 stone after DC1 and still squeezing !?	https://www.mumsnet.com/talk/weight_loss_chat/4442538-Lost-3-5-stone-after-DC1-and-still-squeezing	5	2022-01-02 17:45:00
Emotional eaters, how do we break the cycle?	https://www.mumsnet.com/talk/weight_loss_chat/4438227-Emotional-eaters-how-do-we-break-the-cycle	43	2022-01-02 17:30:00
Fatties Unite	https://www.mumsnet.com/talk/weight_loss_chat/4442474-fatties-unite	3	2022-01-02 15:59:00
End of year weight loss summary	https://www.mumsnet.com/talk/weight_loss_chat/4439175-end-of-year-weight-loss-summary	23	2022-01-02 10:06:00
LOSE IT! December 2021	https://www.mumsnet.com/talk/weight_loss_chat/4414650-LOSE-IT-December-2021	320	2022-01-01 11:03:00
Liquid diet, ideas please!	https://www.mumsnet.com/talk/weight_loss_chat/4435976-Liquid-diet-ideas-please	23	2022-01-01 08:30:00
This time I'm gonna do it	https://www.mumsnet.com/talk/weight_loss_chat/4441176-this-time-i-m-gonna-do-it	7	2022-01-01 00:01:00
Can we have an updated what are the best scales thread?	https://www.mumsnet.com/talk/weight_loss_chat/4437946-Can-we-have-an-updated-what-are-the-best-scales-thread	13	2021-12-31 22:00:00
Motivation and NSV	https://www.mumsnet.com/talk/weight_loss_chat/4439834-Motivation-and-NSV	8	2021-12-31 19:54:00
Decadent December	https://www.mumsnet.com/talk/weight_loss_chat/4414612-Decadent-December	155	2021-12-31 09:56:00
Can I lose 4 stone in 5 months?	https://www.mumsnet.com/talk/weight_loss_chat/4438440-can-i-lose-4-stone-in-5-months	28	2021-12-30 23:34:00
Diet for fertility	https://www.mumsnet.com/talk/weight_loss_chat/4440275-Diet-for-fertility	0	2021-12-30 22:09:00
Breaking the Cycle	https://www.mumsnet.com/talk/weight_loss_chat/4437696-Breaking-the-Cycle	7	2021-12-30 18:32:00
Hairy Dieters being repeated in January	https://www.mumsnet.com/talk/weight_loss_chat/4433154-Hairy-Dieters-being-repeated-in-January	1	2021-12-30 15:06:00
Bluetooth scales are the best thing I've ever bought!	https://www.mumsnet.com/talk/weight_loss_chat/4177191-bluetooth-scales-are-the-best-thing-i-ve-ever-bought	3	2021-12-30 12:32:00
Bodycoach App	https://www.mumsnet.com/talk/weight_loss_chat/4438133-Bodycoach-App	7	2021-12-30 11:06:00
What are your New Year resolutions?	https://www.mumsnet.com/talk/weight_loss_chat/4436350-what-are-your-new-year-resolutions	19	2021-12-30 10:52:00
I have a sugar addiction, PLEASE HELP!	https://www.mumsnet.com/talk/weight_loss_chat/4439462-I-have-a-sugar-addiction-PLEASE-HELP	1	2021-12-30 06:03:00
Just got called a fat c*nt	https://www.mumsnet.com/talk/weight_loss_chat/4437050-just-got-called-a-fat-c-nt	42	2021-12-29 21:04:00
Wedding weightloss	https://www.mumsnet.com/talk/weight_loss_chat/4439119-Wedding-weightloss	1	2021-12-29 20:16:00
I've had a gastric sleeve!	https://www.mumsnet.com/talk/weight_loss_chat/4317868-Ive-had-a-gastric-sleeve	70	2021-12-28 23:13:00
Jordan Syatt's Inner Circle	https://www.mumsnet.com/talk/weight_loss_chat/4438276-Jordan-Syatts-Inner-Circle	0	2021-12-28 21:47:00
Have any teachers here had a gastric sleeve?	https://www.mumsnet.com/talk/weight_loss_chat/4437162-Have-any-teachers-here-had-a-gastric-sleeve	5	2021-12-28 12:35:00
An insult is the kick I need, 5kg before Christmas.	https://www.mumsnet.com/talk/weight_loss_chat/4374604-an-insult-is-the-kick-i-need-5kg-before-christmas	94	2021-12-28 06:52:00
Back on programme what to do with leftovers?!	https://www.mumsnet.com/talk/weight_loss_chat/4436547-Back-on-programme-what-to-do-with-leftovers	11	2021-12-27 17:39:00
Weight loss/diet coach on video chat?	https://www.mumsnet.com/talk/weight_loss_chat/4435303-weight-loss-diet-coach-on-video-chat	2	2021-12-26 02:38:00
Anyone in sixties wanting to lose a stone or more in new year	https://www.mumsnet.com/talk/weight_loss_chat/4434918-Anyone-in-sixties-wanting-to-lose-a-stone-or-more-in-new-year	2	2021-12-25 17:06:00
How do you maintain weight loss	https://www.mumsnet.com/talk/weight_loss_chat/4432732-how-do-you-maintain-weight-loss	11	2021-12-24 17:11:00
How are you going to cope with Christmas?	https://www.mumsnet.com/talk/weight_loss_chat/4433816-How-are-you-going-to-cope-with-Christmas	6	2021-12-24 12:21:00
Low carb fat bombs and mug cakes?	https://www.mumsnet.com/talk/weight_loss_chat/3839082-Low-carb-fat-bombs-and-mug-cakes	19	2021-12-23 20:04:00
PAGE 17
WeightLossChat_SubTopics_name	WeightLossChat_SubTopics_url	WeightLossChat_SubTopics_Replies	WeightLossChat_SubTopics_Date_TimeStamp
Healthy Office Birthdays	https://www.mumsnet.com/talk/weight_loss_chat/4462392-Healthy-Office-Birthdays	9	2022-01-24 19:41:00
One to one diet diary	https://www.mumsnet.com/talk/weight_loss_chat/4445877-One-to-one-diet-diary	3	2022-01-24 19:02:00
Quick weight loss to kick things off	https://www.mumsnet.com/talk/weight_loss_chat/4461575-Quick-weight-loss-to-kick-things-off	1	2022-01-24 00:02:00
TMI Question about anyone using Saxenda	https://www.mumsnet.com/talk/weight_loss_chat/4460960-TMI-Question-about-anyone-using-Saxenda	12	2022-01-23 21:38:00
Why is it so bloody hard? ??	https://www.mumsnet.com/talk/weight_loss_chat/4461467-why-is-it-so-bloody-hard	3	2022-01-23 18:16:00
Anyone do OMAD?	https://www.mumsnet.com/talk/weight_loss_chat/4461355-Anyone-do-OMAD	0	2022-01-23 16:15:00
High protein easy lunches?	https://www.mumsnet.com/talk/weight_loss_chat/4461201-High-protein-easy-lunches	9	2022-01-23 14:02:00
Anyone done Figure 8?	https://www.mumsnet.com/talk/weight_loss_chat/4461159-anyone-done-figure-8	0	2022-01-23 12:33:00
Anyone lost around 5 or 6 stone?	https://www.mumsnet.com/talk/weight_loss_chat/4459662-anyone-lost-around-5-or-6-stone	3	2022-01-22 16:20:00
Breastfeeding and calorie counting for weightloss - finding it impossible!	https://www.mumsnet.com/talk/weight_loss_chat/4460373-Breastfeeding-and-calorie-counting-for-weightloss-finding-it-impossible	2	2022-01-22 16:10:00
Please help me lose 10 kgs by end of spring/early summer?	https://www.mumsnet.com/talk/weight_loss_chat/4460102-Please-help-me-lose-10-kgs-by-end-of-spring-early-summer	26	2022-01-22 14:33:00
Saxenda	https://www.mumsnet.com/talk/weight_loss_chat/4459359-saxenda	2	2022-01-22 12:55:00
Knickers that stay up on a barrel shaped?	https://www.mumsnet.com/talk/weight_loss_chat/4457274-Knickers-that-stay-up-on-a-barrel-shaped	16	2022-01-21 20:19:00
Posting photos of everything you eat 2022 (not a diet)	https://www.mumsnet.com/talk/weight_loss_chat/4443135-Posting-photos-of-everything-you-eat-2022-not-a-diet	36	2022-01-21 13:07:00
Premenstrual cravings	https://www.mumsnet.com/talk/weight_loss_chat/4455428-Premenstrual-cravings	12	2022-01-20 21:04:00
Exhausted	https://www.mumsnet.com/talk/weight_loss_chat/4458362-Exhausted	13	2022-01-20 14:58:00
Fast 800 keto diet	https://www.mumsnet.com/talk/weight_loss_chat/4444300-fast-800-keto-diet	42	2022-01-20 14:57:00
Help me start	https://www.mumsnet.com/talk/weight_loss_chat/4458574-help-me-start	1	2022-01-20 12:20:00
Is this a good rate of weight loss?	https://www.mumsnet.com/talk/weight_loss_chat/4457708-Is-this-a-good-rate-of-weight-loss	6	2022-01-19 17:39:00
Any tips on how to keep this up	https://www.mumsnet.com/talk/weight_loss_chat/4456108-any-tips-on-how-to-keep-this-up	19	2022-01-19 14:34:00
LOSE IT! January 2022	https://www.mumsnet.com/talk/weight_loss_chat/4438034-LOSE-IT-January-2022	999	2022-01-19 10:06:00
I just want to tell you all you can do it	https://www.mumsnet.com/talk/weight_loss_chat/4455982-I-just-want-to-tell-you-all-you-can-do-it	23	2022-01-18 22:15:00
Four stone weight loss advice..	https://www.mumsnet.com/talk/weight_loss_chat/4449724-four-stone-weight-loss-advice	4	2022-01-18 22:10:00
Breakfast help!	https://www.mumsnet.com/talk/weight_loss_chat/4455258-breakfast-help	24	2022-01-17 20:12:00
Help me unpick my block with food	https://www.mumsnet.com/talk/weight_loss_chat/4456222-Help-me-unpick-my-block-with-food	6	2022-01-17 19:45:00
Nutracheck or myfitnesspal?	https://www.mumsnet.com/talk/weight_loss_chat/4455061-nutracheck-or-myfitnesspal	11	2022-01-17 11:54:00
Dry January and not losing weight	https://www.mumsnet.com/talk/weight_loss_chat/4450791-Dry-January-and-not-losing-weight	15	2022-01-16 15:20:00
What type of devil sorcery is this	https://www.mumsnet.com/talk/weight_loss_chat/4455004-What-type-of-devil-sorcery-is-this	13	2022-01-16 13:14:00
Anyone else experience low mood at beginning of diet?	https://www.mumsnet.com/talk/weight_loss_chat/4452170-anyone-else-experience-low-mood-at-beginning-of-diet	22	2022-01-15 21:52:00
2022 Weight Loss Inspiration	https://www.mumsnet.com/talk/weight_loss_chat/4451609-2022-Weight-Loss-Inspiration	5	2022-01-14 16:52:00
Weight loss ideas	https://www.mumsnet.com/talk/weight_loss_chat/4452581-Weight-loss-ideas	8	2022-01-14 12:25:00
When your motivation is wavering, list 15 reasons why you want to lose weight. Yes! 15	https://www.mumsnet.com/talk/weight_loss_chat/4417881-When-your-motivation-is-wavering-list-15-reasons-why-you-want-to-lose-weight-Yes-15	49	2022-01-14 12:06:00
Weight loss books that helped you the most?	https://www.mumsnet.com/talk/weight_loss_chat/4452233-Weight-loss-books-that-helped-you-the-most	2	2022-01-14 00:35:00
Jillian Michaels	https://www.mumsnet.com/talk/weight_loss_chat/4452248-Jillian-Michaels	2	2022-01-13 21:58:00
Prediabetes and suggested higher fat and protein less carbs- worried about cholesterol	https://www.mumsnet.com/talk/weight_loss_chat/4452899-Prediabetes-and-suggested-higher-fat-and-protein-less-carbs-worried-about-cholesterol	6	2022-01-13 21:43:00
Fast 800	https://www.mumsnet.com/talk/weight_loss_chat/4452359-fast-800	0	2022-01-13 10:02:00
Why We Eat (Too Much) Thread 4	https://www.mumsnet.com/talk/weight_loss_chat/4332041-Why-We-Eat-Too-Much-Thread-4	989	2022-01-12 23:13:00
If dieting doesn't work then what does	https://www.mumsnet.com/talk/weight_loss_chat/4448129-If-dieting-doesnt-work-then-what-does	36	2022-01-12 22:21:00
Too many healthy calories?	https://www.mumsnet.com/talk/weight_loss_chat/4449828-Too-many-healthy-calories	13	2022-01-12 13:35:00
Any Lardy fatties in their 50's want to join me in weight loss	https://www.mumsnet.com/talk/weight_loss_chat/4252210-any-lardy-fatties-in-their-50-s-want-to-join-me-in-weight-loss	599	2022-01-12 01:46:00
Water therapy for weight loss	https://www.mumsnet.com/talk/weight_loss_chat/4450681-Water-therapy-for-weight-loss	0	2022-01-11 11:30:00
Feel down about how I look	https://www.mumsnet.com/talk/weight_loss_chat/4450426-Feel-down-about-how-I-look	1	2022-01-10 23:47:00
How many SW SYNS in a SAFFRON BUN ????	https://www.mumsnet.com/talk/weight_loss_chat/271756-how-many-sw-syns-in-a-saffron-bun	4	2022-01-10 11:07:00
Can`t See The Scales!!!	https://www.mumsnet.com/talk/weight_loss_chat/4448188-Can-t-See-The-Scales	11	2022-01-09 22:48:00
Losing weight as a shorty, anyone want to join?	https://www.mumsnet.com/talk/weight_loss_chat/4449240-losing-weight-as-a-shorty-anyone-want-to-join	0	2022-01-09 19:26:00
Food flasks	https://www.mumsnet.com/talk/weight_loss_chat/4445127-food-flasks	4	2022-01-09 16:36:00
Is anybody autistic and trying to lose?	https://www.mumsnet.com/talk/weight_loss_chat/4441155-is-anybody-autistic-and-trying-to-lose	4	2022-01-09 14:59:00
I can't stop eating!!!!	https://www.mumsnet.com/talk/weight_loss_chat/4447437-i-can-t-stop-eating	8	2022-01-09 08:52:00
New year meal plan!	https://www.mumsnet.com/talk/weight_loss_chat/4440975-new-year-meal-plan	7	2022-01-08 22:18:00
MFP or Nutracheck	https://www.mumsnet.com/talk/weight_loss_chat/4448422-MFP-or-Nutracheck	0	2022-01-08 20:18:00
PAGE 16
WeightLossChat_SubTopics_name	WeightLossChat_SubTopics_url	WeightLossChat_SubTopics_Replies	WeightLossChat_SubTopics_Date_TimeStamp
Finally like cauliflower rice!	https://www.mumsnet.com/talk/weight_loss_chat/4472534-Finally-like-cauliflower-rice	2	2022-02-04 16:57:00
17stone	https://www.mumsnet.com/talk/weight_loss_chat/4444107-17stone	18	2022-02-04 09:16:00
Is there a rough guide to how many pounds per dress size?	https://www.mumsnet.com/talk/weight_loss_chat/1951037-Is-there-a-rough-guide-to-how-many-pounds-per-dress-size	24	2022-02-04 04:00:00
Gastric band removal	https://www.mumsnet.com/talk/weight_loss_chat/4471637-gastric-band-removal	3	2022-02-03 22:36:00
Anyone tried the skinny bakery?	https://www.mumsnet.com/talk/weight_loss_chat/4467201-Anyone-tried-the-skinny-bakery	5	2022-02-03 15:51:00
Don't know where to start! Help!	https://www.mumsnet.com/talk/weight_loss_chat/4469761-Dont-know-where-to-start-Help	6	2022-02-02 19:20:00
â€œSlimpodâ€ - anyone have any experience of this?	https://www.mumsnet.com/talk/weight_loss_chat/4470696--Slimpod-anyone-have-any-experience-of-this	0	2022-02-02 17:49:00
What apps/weight loss plans are people using to help you lose weight?	https://www.mumsnet.com/talk/weight_loss_chat/4470514-what-apps-weight-loss-plans-are-people-using-to-help-you-lose-weight	8	2022-02-02 17:00:00
How much weight gain before period?	https://www.mumsnet.com/talk/weight_loss_chat/4468974-How-much-weight-gain-before-period	5	2022-02-02 14:15:00
Anyone want to join me? Intermittent fasting.	https://www.mumsnet.com/talk/weight_loss_chat/4441468-anyone-want-to-join-me-intermittent-fasting	185	2022-02-02 09:15:00
Thinking about food all the time - how do I make it stop	https://www.mumsnet.com/talk/weight_loss_chat/4469633-Thinking-about-food-all-the-time-how-do-I-make-it-stop	2	2022-02-01 21:40:00
Can anyone recommend a coach or someone to provide personal support please?	https://www.mumsnet.com/talk/weight_loss_chat/4117482-can-anyone-recommend-a-coach-or-someone-to-provide-personal-support-please	2	2022-02-01 21:32:00
I need help and advice to loose weight.	https://www.mumsnet.com/talk/weight_loss_chat/4466076-I-need-help-and-advice-to-loose-weight	11	2022-02-01 08:08:00
Jumping January	https://www.mumsnet.com/talk/weight_loss_chat/4440526-Jumping-January	288	2022-01-31 07:34:00
Do boobs deflate?	https://www.mumsnet.com/talk/weight_loss_chat/4468257-Do-boobs-deflate	3	2022-01-31 00:05:00
New year noomers?	https://www.mumsnet.com/talk/weight_loss_chat/4442816-New-year-noomers	15	2022-01-30 23:27:00
Hit 40 and I need to lose about 3 stone - help!	https://www.mumsnet.com/talk/weight_loss_chat/4467734-hit-40-and-i-need-to-lose-about-3-stone-help	4	2022-01-30 21:02:00
Anyone else ballsed up their new year fresh start?	https://www.mumsnet.com/talk/weight_loss_chat/4454824-anyone-else-ballsed-up-their-new-year-fresh-start	6	2022-01-30 20:49:00
53 steps	https://www.mumsnet.com/talk/weight_loss_chat/4465605-53-steps	14	2022-01-30 16:44:00
I always fail	https://www.mumsnet.com/talk/weight_loss_chat/4452159-I-always-fail	24	2022-01-30 12:02:00
Encouragement for those of us lacking it elsewhere!	https://www.mumsnet.com/talk/weight_loss_chat/4466781-Encouragement-for-those-of-us-lacking-it-elsewhere	12	2022-01-30 10:40:00
Which scales?	https://www.mumsnet.com/talk/weight_loss_chat/4467551-Which-scales	0	2022-01-30 10:38:00
Grain free diet plan ideas please?	https://www.mumsnet.com/talk/weight_loss_chat/4386191-Grain-free-diet-plan-ideas-please	7	2022-01-29 21:04:00
Fastest weight lose diet	https://www.mumsnet.com/talk/weight_loss_chat/4347492-fastest-weight-lose-diet	7	2022-01-29 03:20:00
'Freedom from the diet cycle' Podcast	https://www.mumsnet.com/talk/weight_loss_chat/4466085-Freedom-from-the-diet-cycle-Podcast	0	2022-01-28 18:01:00
I really want to recommend Paul Wistuba - Freedom from the diet cycle podcast	https://www.mumsnet.com/talk/weight_loss_chat/4339594-I-really-want-to-recommend-Paul-Wistuba-Freedom-from-the-diet-cycle-podcast	7	2022-01-28 17:54:00
7lb to lose and no more â€˜starting again tomorrow!â€™ Whoâ€™s with me?	https://www.mumsnet.com/talk/weight_loss_chat/4449290-7lb-to-lose-and-no-more-starting-again-tomorrow-Who-s-with-me	69	2022-01-28 13:00:00
I can't believe I've let myself get this bad	https://www.mumsnet.com/talk/weight_loss_chat/4465408-i-can-t-believe-i-ve-let-myself-get-this-bad	13	2022-01-28 10:38:00
Tips for weight loss for a busy mum	https://www.mumsnet.com/talk/weight_loss_chat/4465214-tips-for-weight-loss-for-a-busy-mum	5	2022-01-28 07:44:00
Best food tracking app or other useful hacks?	https://www.mumsnet.com/talk/weight_loss_chat/4464708-Best-food-tracking-app-or-other-useful-hacks	2	2022-01-27 19:23:00
Best VLCD meal replacement ?	https://www.mumsnet.com/talk/weight_loss_chat/4210652-Best-VLCD-meal-replacement	7	2022-01-27 17:20:00
Exercise and keto	https://www.mumsnet.com/talk/weight_loss_chat/4330105-Exercise-and-keto	5	2022-01-27 16:52:00
Keto Actives	https://www.mumsnet.com/talk/weight_loss_chat/4371224-Keto-Actives	2	2022-01-27 16:51:00
My mum is 70, obese, immobile with horrendous arthritis. I desperately want to help her. She literally can't wait, is short of breath and has a heart condition with circulation issues. I think her...	https://www.mumsnet.com/talk/weight_loss_chat/4464542-my-mum-is-70-obese-immobile-with-horrendous-arthritis-i-desperately-want-to-help-her-she-literally-can-t-wait-is-short-of-breath-and-has-a-heart-condition-with-circulation-issues-i-think-her	14	2022-01-27 13:21:00
Anyone remember the Slenderistas?	https://www.mumsnet.com/talk/weight_loss_chat/4464809-Anyone-remember-the-Slenderistas	1	2022-01-27 11:52:00
Does Saxenda work?	https://www.mumsnet.com/talk/weight_loss_chat/4464649-does-saxenda-work	1	2022-01-27 11:25:00
Has anyone got a walking desk?	https://www.mumsnet.com/talk/weight_loss_chat/4442068-Has-anyone-got-a-walking-desk	8	2022-01-27 09:15:00
So disappointed in myself	https://www.mumsnet.com/talk/weight_loss_chat/4461404-so-disappointed-in-myself	3	2022-01-26 23:40:00
How to stop.. (or start)	https://www.mumsnet.com/talk/weight_loss_chat/4464492-How-to-stop-or-start	3	2022-01-26 23:11:00
Sore legs	https://www.mumsnet.com/talk/weight_loss_chat/4463785-Sore-legs	3	2022-01-26 20:01:00
Exante	https://www.mumsnet.com/talk/weight_loss_chat/4447856-Exante	67	2022-01-26 16:43:00
3 weeks and not a single lb lost	https://www.mumsnet.com/talk/weight_loss_chat/4463770-3-weeks-and-not-a-single-lb-lost	22	2022-01-26 10:42:00
Cutting down on processed sugar	https://www.mumsnet.com/talk/weight_loss_chat/4461670-cutting-down-on-processed-sugar	13	2022-01-26 08:57:00
Best meal replacement?	https://www.mumsnet.com/talk/weight_loss_chat/4463432-best-meal-replacement	1	2022-01-25 21:24:00
Juice Plus Expiry Dec 2021	https://www.mumsnet.com/talk/weight_loss_chat/4463323-juice-plus-expiry-dec-2021	3	2022-01-25 20:34:00
Sugar addicts anonymous	https://www.mumsnet.com/talk/weight_loss_chat/4437581-Sugar-addicts-anonymous	156	2022-01-25 19:50:00
Lipid binders	https://www.mumsnet.com/talk/weight_loss_chat/4463368-Lipid-binders	3	2022-01-25 19:34:00
16:8 Intermittent Fasting - help	https://www.mumsnet.com/talk/weight_loss_chat/4463360-16-8-Intermittent-Fasting-help	14	2022-01-25 19:00:00
Anyone here do team RH?	https://www.mumsnet.com/talk/weight_loss_chat/4462538-anyone-here-do-team-rh	12	2022-01-24 22:12:00
Is it possible to lose weight when you on lots of med ?	https://www.mumsnet.com/talk/weight_loss_chat/4462727-Is-it-possible-to-lose-weight-when-you-on-lots-of-med	0	2022-01-24 21:47:00
PAGE 15
WeightLossChat_SubTopics_name	WeightLossChat_SubTopics_url	WeightLossChat_SubTopics_Replies	WeightLossChat_SubTopics_Date_TimeStamp
Ways to increase protein in my diet - no whey shakes please	https://www.mumsnet.com/talk/weight_loss_chat/4480727-Ways-to-increase-protein-in-my-diet-no-whey-shakes-please	75	2022-02-17 14:09:00
Where to start with weight loss when my motivation level is at zero?!	https://www.mumsnet.com/talk/weight_loss_chat/4483621-Where-to-start-with-weight-loss-when-my-motivation-level-is-at-zero	6	2022-02-17 08:26:00
Body Clutter Be Gone - The Fledglings' Weightloss Thread	https://www.mumsnet.com/talk/weight_loss_chat/3975886-Body-Clutter-Be-Gone-The-Fledglings-Weightloss-Thread	589	2022-02-17 07:12:00
New approach for energy & weight loss?	https://www.mumsnet.com/talk/weight_loss_chat/4480766-new-approach-for-energy-weight-loss	11	2022-02-16 22:28:00
Weight loss, breastfeeding... wedding.. help!	https://www.mumsnet.com/talk/weight_loss_chat/4483050-Weight-loss-breastfeeding-wedding-help	1	2022-02-16 22:01:00
Please me lose my mum tum.. how did you lose yours?	https://www.mumsnet.com/talk/weight_loss_chat/4483129-please-me-lose-my-mum-tum-how-did-you-lose-yours	6	2022-02-16 18:42:00
Calorie deficit but not losing weight	https://www.mumsnet.com/talk/weight_loss_chat/4478500-calorie-deficit-but-not-losing-weight	55	2022-02-16 15:59:00
I need to lose a stone and need recommendations for weightloss program	https://www.mumsnet.com/talk/weight_loss_chat/4483156-I-need-to-lose-a-stone-and-need-recommendations-for-weightloss-program	4	2022-02-16 14:49:00
Lighter Life advice please	https://www.mumsnet.com/talk/weight_loss_chat/4482801-lighter-life-advice-please	0	2022-02-16 00:04:00
Opti-Fast shakes	https://www.mumsnet.com/talk/weight_loss_chat/4480980-Opti-Fast-shakes	1	2022-02-15 21:39:00
Feeling down about saxanda	https://www.mumsnet.com/talk/weight_loss_chat/4481880-feeling-down-about-saxanda	3	2022-02-15 07:34:00
Health insurance and Bariatric surgery	https://www.mumsnet.com/talk/weight_loss_chat/4481650-Health-insurance-and-Bariatric-surgery	2	2022-02-14 21:34:00
Swimming costume - achievement	https://www.mumsnet.com/talk/weight_loss_chat/4480846-Swimming-costume-achievement	2	2022-02-14 19:39:00
12kg gain in 6 months.	https://www.mumsnet.com/talk/weight_loss_chat/4466003-12kg-gain-in-6-months	26	2022-02-14 15:58:00
Veggie low cal dinner at Westfield White City - help please?	https://www.mumsnet.com/talk/weight_loss_chat/4473700-Veggie-low-cal-dinner-at-Westfield-White-City-help-please	3	2022-02-14 12:35:00
Overwhelmed	https://www.mumsnet.com/talk/weight_loss_chat/4480919-Overwhelmed	3	2022-02-14 11:36:00
Best calorie calculator	https://www.mumsnet.com/talk/weight_loss_chat/4479466-Best-calorie-calculator	1	2022-02-13 09:39:00
Weight loss and Covid	https://www.mumsnet.com/talk/weight_loss_chat/4479270-weight-loss-and-covid	10	2022-02-13 09:25:00
Losing weight while breastfeeding	https://www.mumsnet.com/talk/weight_loss_chat/4479908-Losing-weight-while-breastfeeding	1	2022-02-13 06:31:00
Inspiration needed	https://www.mumsnet.com/talk/weight_loss_chat/4480002-Inspiration-needed	2	2022-02-13 06:22:00
Nhs weight management program	https://www.mumsnet.com/talk/weight_loss_chat/4478864-nhs-weight-management-program	1	2022-02-11 18:57:00
Slow weight loss - help!	https://www.mumsnet.com/talk/weight_loss_chat/4474276-slow-weight-loss-help	5	2022-02-11 17:00:00
6 stone to lose - my journey!	https://www.mumsnet.com/talk/weight_loss_chat/4256624-6-stone-to-lose-my-journey	689	2022-02-11 15:30:00
Intermittent fasting experiences	https://www.mumsnet.com/talk/weight_loss_chat/4477400-Intermittent-fasting-experiences	19	2022-02-11 14:28:00
Why We Eat (Too Much)	https://www.mumsnet.com/talk/weight_loss_chat/4023261-Why-We-Eat-Too-Much	989	2022-02-11 10:20:00
GP attitude offended me AIBU	https://www.mumsnet.com/talk/weight_loss_chat/4477260-gp-attitude-offended-me-aibu	60	2022-02-10 21:43:00
GP has given me a voucher for Slimming World	https://www.mumsnet.com/talk/weight_loss_chat/4477793-GP-has-given-me-a-voucher-for-Slimming-World	7	2022-02-10 15:46:00
Small healthy changes	https://www.mumsnet.com/talk/weight_loss_chat/4472645-small-healthy-changes	16	2022-02-10 15:29:00
Pinch of Nom	https://www.mumsnet.com/talk/weight_loss_chat/4476988-pinch-of-nom	13	2022-02-10 14:02:00
Huel is expensive but if you are going to try it	https://www.mumsnet.com/talk/weight_loss_chat/4457288-Huel-is-expensive-but-if-you-are-going-to-try-it	16	2022-02-10 09:22:00
Stopping bad habits	https://www.mumsnet.com/talk/weight_loss_chat/4466699-Stopping-bad-habits	4	2022-02-10 05:59:00
What weight weights do you use?	https://www.mumsnet.com/talk/weight_loss_chat/4477302-What-weight-weights-do-you-use	4	2022-02-10 00:02:00
Arghhhhhhh	https://www.mumsnet.com/talk/weight_loss_chat/4476469-Arghhhhhhh	5	2022-02-09 21:46:00
Beginner workouts/what to do	https://www.mumsnet.com/talk/weight_loss_chat/4475538-beginner-workouts-what-to-do	4	2022-02-09 06:36:00
Less calorific takeaway curry choices	https://www.mumsnet.com/talk/weight_loss_chat/4476230-Less-calorific-takeaway-curry-choices	4	2022-02-09 06:29:00
Wedding dress doesn't fit	https://www.mumsnet.com/talk/weight_loss_chat/4476560-wedding-dress-doesn-t-fit	6	2022-02-08 22:23:00
Gastric Bands	https://www.mumsnet.com/talk/weight_loss_chat/4474037-Gastric-Bands	3	2022-02-08 20:24:00
Feeing a bit weak on diet	https://www.mumsnet.com/talk/weight_loss_chat/4471233-feeing-a-bit-weak-on-diet	3	2022-02-07 22:44:00
Help with easy low ish carb low calorie meals	https://www.mumsnet.com/talk/weight_loss_chat/4474918-Help-with-easy-low-ish-carb-low-calorie-meals	10	2022-02-07 19:47:00
Diet and exercise programme/app recommendations	https://www.mumsnet.com/talk/weight_loss_chat/4474878-Diet-and-exercise-programme-app-recommendations	4	2022-02-07 11:06:00
Anyone using Hello Fresh, Guosto, Mindful Chef etcâ€¦	https://www.mumsnet.com/talk/weight_loss_chat/4474822-Anyone-using-Hello-Fresh-Guosto-Mindful-Chef-etc	0	2022-02-07 07:47:00
Why are the scales not moving?	https://www.mumsnet.com/talk/weight_loss_chat/4474025-Why-are-the-scales-not-moving	20	2022-02-06 22:56:00
Heul / experienced and success stories	https://www.mumsnet.com/talk/weight_loss_chat/4474344-heul-experienced-and-success-stories	13	2022-02-06 20:54:00
Jane Plan	https://www.mumsnet.com/talk/weight_loss_chat/4471430-Jane-Plan	4	2022-02-06 18:16:00
Keto club	https://www.mumsnet.com/talk/weight_loss_chat/4468715-keto-club	3	2022-02-06 17:50:00
Anyone eaten their own, very limited, diet? Can you critique mine please?	https://www.mumsnet.com/talk/weight_loss_chat/4474196-Anyone-eaten-their-own-very-limited-diet-Can-you-critique-mine-please	2	2022-02-06 15:49:00
Don't want to mention diets in RL again but have 4 stone to lose..	https://www.mumsnet.com/talk/weight_loss_chat/4473865-don-t-want-to-mention-diets-in-rl-again-but-have-4-stone-to-lose	1	2022-02-06 11:28:00
Dropped dress sizes, but insignificant weight loss. Whatâ€™s going on?	https://www.mumsnet.com/talk/weight_loss_chat/4473060-Dropped-dress-sizes-but-insignificant-weight-loss-What-s-going-on	4	2022-02-06 08:52:00
I need help..	https://www.mumsnet.com/talk/weight_loss_chat/4471867-i-need-help	3	2022-02-05 22:52:00
I donâ€™t know how to stop	https://www.mumsnet.com/talk/weight_loss_chat/4471883-I-don-t-know-how-to-stop	4	2022-02-05 08:25:00

## Sheet: Page 30 - 18
FEED THE WORLD
FOOD / RECIPES
PAGE 30
FoodRecipes_SubTopics_name	FoodRecipes_SubTopics_url	FoodRecipes_SubTopics_Replies	FoodRecipes_SubTopics_Date_TimeStamp
Coffee bean recommendations	https://www.mumsnet.com/talk/food_and_recipes/4400040-coffee-bean-recommendations	2	2021-11-12 19:16:00
Dessert after pork suggestions please!	https://www.mumsnet.com/talk/food_and_recipes/4399631-Dessert-after-pork-suggestions-please	9	2021-11-12 17:41:00
Gravy fat separator - worth it?	https://www.mumsnet.com/talk/food_and_recipes/4397854-gravy-fat-separator-worth-it	19	2021-11-12 17:39:00
Birthday cake recipe ideas?	https://www.mumsnet.com/talk/food_and_recipes/4399578-Birthday-cake-recipe-ideas	4	2021-11-12 11:22:00
Defrosting joints	https://www.mumsnet.com/talk/food_and_recipes/4398814-defrosting-joints	3	2021-11-11 16:27:00
Milk glut	https://www.mumsnet.com/talk/food_and_recipes/4398697-Milk-glut	9	2021-11-11 13:27:00
Critique by Ottolenghi menu	https://www.mumsnet.com/talk/food_and_recipes/4398277-Critique-by-Ottolenghi-menu	20	2021-11-11 09:29:00
Tell me about your rice cooker please!	https://www.mumsnet.com/talk/food_and_recipes/4395169-Tell-me-about-your-rice-cooker-please	8	2021-11-11 08:22:00
Ube/purple yam pastry	https://www.mumsnet.com/talk/food_and_recipes/4398208-ube-purple-yam-pastry	6	2021-11-10 20:50:00
Christmas food ideas for a new sort-of vegetarian	https://www.mumsnet.com/talk/food_and_recipes/4398226-christmas-food-ideas-for-a-new-sort-of-vegetarian	2	2021-11-10 19:24:00
What age did your children move to the adult menu in restaurants?	https://www.mumsnet.com/talk/food_and_recipes/4397113-What-age-did-your-children-move-to-the-adult-menu-in-restaurants	39	2021-11-10 16:27:00
Dinners that will keep to be eaten by family at different times	https://www.mumsnet.com/talk/food_and_recipes/4396313-Dinners-that-will-keep-to-be-eaten-by-family-at-different-times	12	2021-11-10 15:00:00
Present for a budding cook	https://www.mumsnet.com/talk/food_and_recipes/4396158-present-for-a-budding-cook	7	2021-11-10 14:01:00
A Convert - Tinned Spuds!	https://www.mumsnet.com/talk/food_and_recipes/4397952-A-Convert-Tinned-Spuds	3	2021-11-10 12:57:00
What do you eat in a day to stay healthy?	https://www.mumsnet.com/talk/food_and_recipes/4395633-what-do-you-eat-in-a-day-to-stay-healthy	19	2021-11-10 12:55:00
What is your favourite cake?	https://www.mumsnet.com/talk/food_and_recipes/4395981-what-is-your-favourite-cake	49	2021-11-09 19:47:00
Freezing a pie made with gluten free puff pastry	https://www.mumsnet.com/talk/food_and_recipes/4396985-Freezing-a-pie-made-with-gluten-free-puff-pastry	4	2021-11-09 18:06:00
Cookbook for someone who CANNOT cook	https://www.mumsnet.com/talk/food_and_recipes/4395481-Cookbook-for-someone-who-CANNOT-cook	21	2021-11-09 17:59:00
anyone have a nice swede recipe for me?	https://www.mumsnet.com/talk/food_and_recipes/4396999-anyone-have-a-nice-swede-recipe-for-me	8	2021-11-09 16:18:00
Induction hobs	https://www.mumsnet.com/talk/food_and_recipes/4396090-Induction-hobs	14	2021-11-09 15:56:00
Tell me how to cook kofta kebabs!	https://www.mumsnet.com/talk/food_and_recipes/4361270-tell-me-how-to-cook-kofta-kebabs	8	2021-11-09 12:53:00
Hello fresh calorie controlled	https://www.mumsnet.com/talk/food_and_recipes/4395410-Hello-fresh-calorie-controlled	1	2021-11-09 12:03:00
Complicated mix of dietary requirements - help!	https://www.mumsnet.com/talk/food_and_recipes/4396008-complicated-mix-of-dietary-requirements-help	48	2021-11-08 23:35:00
Beef medium roasting joint. Slow cooker help	https://www.mumsnet.com/talk/food_and_recipes/4394364-Beef-medium-roasting-joint-Slow-cooker-help	7	2021-11-08 18:20:00
Replacing Golden Syrup with Maple Syrup in Pecan Pie	https://www.mumsnet.com/talk/food_and_recipes/4396479-Replacing-Golden-Syrup-with-Maple-Syrup-in-Pecan-Pie	2	2021-11-08 17:56:00
Best tin for mince pies and best recipe	https://www.mumsnet.com/talk/food_and_recipes/4396121-Best-tin-for-mince-pies-and-best-recipe	1	2021-11-08 16:08:00
Recommend your deep oven ceramic dishesâ€¦.	https://www.mumsnet.com/talk/food_and_recipes/4395274-Recommend-your-deep-oven-ceramic-dishes	8	2021-11-08 09:02:00
Help me choose a cake mixer?	https://www.mumsnet.com/talk/food_and_recipes/4395067-Help-me-choose-a-cake-mixer	20	2021-11-08 07:35:00
Delicious Christmas Food	https://www.mumsnet.com/talk/food_and_recipes/4394753-delicious-christmas-food	5	2021-11-07 22:24:00
Game recipes	https://www.mumsnet.com/talk/food_and_recipes/4392651-Game-recipes	6	2021-11-07 16:18:00
Pinch of nom planner	https://www.mumsnet.com/talk/food_and_recipes/4395138-pinch-of-nom-planner	1	2021-11-07 14:05:00
Meat free chicken oxo	https://www.mumsnet.com/talk/food_and_recipes/4395187-meat-free-chicken-oxo	1	2021-11-07 10:50:00
Not had Chinese in 14 years!!!!!!	https://www.mumsnet.com/talk/food_and_recipes/4389040-Not-had-Chinese-in-14-years	16	2021-11-07 10:45:00
Easiest meals to batch cook and freeze please	https://www.mumsnet.com/talk/food_and_recipes/4394439-Easiest-meals-to-batch-cook-and-freeze-please	20	2021-11-06 23:22:00
Easy veggie meals for two	https://www.mumsnet.com/talk/food_and_recipes/4394452-Easy-veggie-meals-for-two	38	2021-11-06 19:16:00
Italian sausage	https://www.mumsnet.com/talk/food_and_recipes/4394314-Italian-sausage	4	2021-11-06 19:07:00
Marrons Glace Puree	https://www.mumsnet.com/talk/food_and_recipes/4394659-Marrons-Glace-Puree	8	2021-11-06 17:34:00
best gadget for pesto	https://www.mumsnet.com/talk/food_and_recipes/4393635-best-gadget-for-pesto	11	2021-11-06 12:32:00
App for tracking freezer / store cupboard contents?	https://www.mumsnet.com/talk/food_and_recipes/4394386-App-for-tracking-freezer-store-cupboard-contents	2	2021-11-06 12:13:00
Gluten free lunch	https://www.mumsnet.com/talk/food_and_recipes/4394261-Gluten-free-lunch	6	2021-11-06 11:19:00
Lunch ideas for someone who hates lunch	https://www.mumsnet.com/talk/food_and_recipes/4383053-Lunch-ideas-for-someone-who-hates-lunch	98	2021-11-06 10:20:00
How do you make a trifle?	https://www.mumsnet.com/talk/food_and_recipes/4394093-How-do-you-make-a-trifle	33	2021-11-06 10:00:00
Freezing birthday cake?	https://www.mumsnet.com/talk/food_and_recipes/4393134-Freezing-birthday-cake	2	2021-11-06 08:52:00
Super tasty slimming meal with easy to get ingredients.	https://www.mumsnet.com/talk/food_and_recipes/4394025-super-tasty-slimming-meal-with-easy-to-get-ingredients	4	2021-11-06 07:30:00
Chicken stew/casserole	https://www.mumsnet.com/talk/food_and_recipes/4392315-Chicken-stew-casserole	16	2021-11-06 07:08:00
Porridge conundrum	https://www.mumsnet.com/talk/food_and_recipes/4393808-Porridge-conundrum	1	2021-11-05 20:22:00
How to make beef stir fry that actually tastes of something?	https://www.mumsnet.com/talk/food_and_recipes/4393850-How-to-make-beef-stir-fry-that-actually-tastes-of-something	10	2021-11-05 18:13:00
Freezing raw chicken	https://www.mumsnet.com/talk/food_and_recipes/4393754-Freezing-raw-chicken	5	2021-11-05 16:19:00
How long to thaw a piece of cake?!	https://www.mumsnet.com/talk/food_and_recipes/4393636-How-long-to-thaw-a-piece-of-cake	3	2021-11-05 13:00:00
Rice cooker	https://www.mumsnet.com/talk/food_and_recipes/4392229-Rice-cooker	16	2021-11-05 06:11:00
PAGE 29
FoodRecipes_SubTopics_name	FoodRecipes_SubTopics_url	FoodRecipes_SubTopics_Replies	FoodRecipes_SubTopics_Date_TimeStamp
Can you freeze meatballs that have been cooked in a slow cooker, or will they keep for a few days in the fridge?	https://www.mumsnet.com/talk/food_and_recipes/4407257-Can-you-freeze-meatballs-that-have-been-cooked-in-a-slow-cooker-or-will-they-keep-for-a-few-days-in-the-fridge	5	2021-11-21 16:05:00
Indian menu ideas	https://www.mumsnet.com/talk/food_and_recipes/4406920-Indian-menu-ideas	15	2021-11-21 13:55:00
Guaranteed nut-free biscuit bars	https://www.mumsnet.com/talk/food_and_recipes/4381246-Guaranteed-nut-free-biscuit-bars	9	2021-11-21 11:25:00
To ask what's the best prepare the day before meal for a small dinner party?	https://www.mumsnet.com/talk/food_and_recipes/4402976-To-ask-whats-the-best-prepare-the-day-before-meal-for-a-small-dinner-party	19	2021-11-21 09:12:00
Has anyone made Nadya's Mac 'n' cheese with wotsists?	https://www.mumsnet.com/talk/food_and_recipes/4405137-has-anyone-made-nadya-s-mac-n-cheese-with-wotsists	36	2021-11-20 23:18:00
Christmas Eve Chinese style buffet - dish ideas please!	https://www.mumsnet.com/talk/food_and_recipes/4406266-Christmas-Eve-Chinese-style-buffet-dish-ideas-please	13	2021-11-20 21:07:00
Has anyone got a triangle whisk?	https://www.mumsnet.com/talk/food_and_recipes/4406523-Has-anyone-got-a-triangle-whisk	5	2021-11-20 20:05:00
CanapÃ©s for Christmas party	https://www.mumsnet.com/talk/food_and_recipes/4406684-canapes-for-christmas-party	7	2021-11-20 19:25:00
Help me to cook the perfect jacket potato	https://www.mumsnet.com/talk/food_and_recipes/4406495-Help-me-to-cook-the-perfect-jacket-potato	34	2021-11-20 18:31:00
Impressive dinner main course for 8	https://www.mumsnet.com/talk/food_and_recipes/4382824-impressive-dinner-main-course-for-8	59	2021-11-20 18:18:00
Slow Cooker cooking exceptionally quickly!	https://www.mumsnet.com/talk/food_and_recipes/4405081-Slow-Cooker-cooking-exceptionally-quickly	14	2021-11-20 16:49:00
freezing ,and reheating ,dish containing sour cream ??	https://www.mumsnet.com/talk/food_and_recipes/4404972-freezing-and-reheating-dish-containing-sour-cream	6	2021-11-20 08:55:00
Batch cooking prep and freezing ideas?	https://www.mumsnet.com/talk/food_and_recipes/4401459-Batch-cooking-prep-and-freezing-ideas	19	2021-11-19 23:23:00
Paneer	https://www.mumsnet.com/talk/food_and_recipes/4400891-Paneer	26	2021-11-19 21:43:00
Nigella Fully Loaded Potato skins	https://www.mumsnet.com/talk/food_and_recipes/4405006-nigella-fully-loaded-potato-skins	2	2021-11-19 21:37:00
Struggling to find Branston hot dog relish - anyone got a similar recipe I can try/bottle?	https://www.mumsnet.com/talk/food_and_recipes/4400021-Struggling-to-find-Branston-hot-dog-relish-anyone-got-a-similar-recipe-I-can-try-bottle	1	2021-11-19 21:12:00
Recipe book ideas?	https://www.mumsnet.com/talk/food_and_recipes/4404234-Recipe-book-ideas	7	2021-11-19 20:47:00
Boxing Day evening â€œhelp yourselfâ€ meal ideas	https://www.mumsnet.com/talk/food_and_recipes/4401556-Boxing-Day-evening-help-yourself-meal-ideas	20	2021-11-19 20:38:00
Cheese Fondue Recipe	https://www.mumsnet.com/talk/food_and_recipes/4405689-Cheese-Fondue-Recipe	0	2021-11-19 10:38:00
How do I make another layer with this cake?	https://www.mumsnet.com/talk/food_and_recipes/4404573-How-do-I-make-another-layer-with-this-cake	7	2021-11-19 05:31:00
Best instant coffee recommendations please!	https://www.mumsnet.com/talk/food_and_recipes/4404905-best-instant-coffee-recommendations-please	20	2021-11-18 23:41:00
Christmas dinner newbie	https://www.mumsnet.com/talk/food_and_recipes/4403736-christmas-dinner-newbie	14	2021-11-18 14:21:00
Tuna	https://www.mumsnet.com/talk/food_and_recipes/4404466-Tuna	4	2021-11-18 11:29:00
Sprouts recipes	https://www.mumsnet.com/talk/food_and_recipes/4397967-sprouts-recipes	22	2021-11-18 11:14:00
Baking book recommendations	https://www.mumsnet.com/talk/food_and_recipes/4403847-Baking-book-recommendations	9	2021-11-17 19:46:00
How do you make food with a newborn?	https://www.mumsnet.com/talk/food_and_recipes/4397901-How-do-you-make-food-with-a-newborn	11	2021-11-17 16:52:00
No carb meals for hot food flask	https://www.mumsnet.com/talk/food_and_recipes/4401431-no-carb-meals-for-hot-food-flask	11	2021-11-17 11:58:00
Substitute for fried eggs for breakfast	https://www.mumsnet.com/talk/food_and_recipes/4398383-Substitute-for-fried-eggs-for-breakfast	28	2021-11-17 09:29:00
How to make biscuit dough for cutters! Help!	https://www.mumsnet.com/talk/food_and_recipes/4402224-How-to-make-biscuit-dough-for-cutters-Help	8	2021-11-16 20:39:00
Mary Berry Christmas Cake - difference in ingredients	https://www.mumsnet.com/talk/food_and_recipes/4403575-Mary-Berry-Christmas-Cake-difference-in-ingredients	0	2021-11-16 19:48:00
Recipe for a cake that is vegan, and doesn't contain chocolate, nuts or wheat please	https://www.mumsnet.com/talk/food_and_recipes/4402621-recipe-for-a-cake-that-is-vegan-and-doesn-t-contain-chocolate-nuts-or-wheat-please	16	2021-11-16 19:27:00
Black bun recipe....	https://www.mumsnet.com/talk/food_and_recipes/4402988-Black-bun-recipe	1	2021-11-16 18:15:00
Suggestions for preparing/freezing in advance for Xmas lunch	https://www.mumsnet.com/talk/food_and_recipes/4399916-Suggestions-for-preparing-freezing-in-advance-for-Xmas-lunch	9	2021-11-16 13:53:00
Can't order food from M and S between Xmas and New Year!	https://www.mumsnet.com/talk/food_and_recipes/1103282-Cant-order-food-from-M-and-S-between-Xmas-and-New-Year	10	2021-11-16 10:48:00
Reluctant vegetarian	https://www.mumsnet.com/talk/food_and_recipes/4401409-Reluctant-vegetarian	13	2021-11-16 10:04:00
Herring/kipper help please!	https://www.mumsnet.com/talk/food_and_recipes/4402554-Herring-kipper-help-please	10	2021-11-16 03:37:00
Shepherds Pie	https://www.mumsnet.com/talk/food_and_recipes/4398280-Shepherds-Pie	13	2021-11-15 15:55:00
Homemade chocolates ideas please!	https://www.mumsnet.com/talk/food_and_recipes/4402037-homemade-chocolates-ideas-please	6	2021-11-15 13:14:00
Resizing cake recipe	https://www.mumsnet.com/talk/food_and_recipes/4397600-Resizing-cake-recipe	13	2021-11-15 10:19:00
Christmas bakes for school bake sale	https://www.mumsnet.com/talk/food_and_recipes/4401302-christmas-bakes-for-school-bake-sale	9	2021-11-14 20:19:00
Reheating meal from Cook	https://www.mumsnet.com/talk/food_and_recipes/4401664-Reheating-meal-from-Cook	3	2021-11-14 20:16:00
Why is my white bread still doughy and a bit tough?	https://www.mumsnet.com/talk/food_and_recipes/2046470-Why-is-my-white-bread-still-doughy-and-a-bit-tough	37	2021-11-14 20:11:00
Best chocolate chips for baking	https://www.mumsnet.com/talk/food_and_recipes/4401805-Best-chocolate-chips-for-baking	2	2021-11-14 19:54:00
Baghali Polov - chuffing nora, forgot the beans!	https://www.mumsnet.com/talk/food_and_recipes/4401765-Baghali-Polov-chuffing-nora-forgot-the-beans	0	2021-11-14 18:58:00
How to make rosti like this?	https://www.mumsnet.com/talk/food_and_recipes/4401680-How-to-make-rosti-like-this	5	2021-11-14 18:37:00
Alcohol free mulled wine?	https://www.mumsnet.com/talk/food_and_recipes/4401610-alcohol-free-mulled-wine	7	2021-11-14 18:09:00
Can I save this undercooked cake?!	https://www.mumsnet.com/talk/food_and_recipes/4400176-Can-I-save-this-undercooked-cake	16	2021-11-14 13:52:00
Cooking for a vegetarian with a soy allergy	https://www.mumsnet.com/talk/food_and_recipes/4401406-Cooking-for-a-vegetarian-with-a-soy-allergy	1	2021-11-14 11:58:00
What are your best tasty healthy soup recipes?..	https://www.mumsnet.com/talk/food_and_recipes/4400909-What-are-your-best-tasty-healthy-soup-recipes	19	2021-11-14 08:23:00
I forgot to stick the marzipan on the Christmas cake	https://www.mumsnet.com/talk/food_and_recipes/4107068-i-forgot-to-stick-the-marzipan-on-the-christmas-cake	13	2021-11-13 07:55:00
PAGE 28
FoodRecipes_SubTopics_name	FoodRecipes_SubTopics_url	FoodRecipes_SubTopics_Replies	FoodRecipes_SubTopics_Date_TimeStamp
What shall I serve?	https://www.mumsnet.com/talk/food_and_recipes/4414442-what-shall-i-serve	12	2021-11-30 11:04:00
New to using a food processor. Problems ?? !!	https://www.mumsnet.com/talk/food_and_recipes/4413925-New-to-using-a-food-processor-Problems	3	2021-11-30 08:54:00
Lunch for 8 when you don't have time to be in the kitchen	https://www.mumsnet.com/talk/food_and_recipes/4409371-Lunch-for-8-when-you-dont-have-time-to-be-in-the-kitchen	11	2021-11-29 20:40:00
Kohlrabi: what can I do with it please?	https://www.mumsnet.com/talk/food_and_recipes/4413698-kohlrabi-what-can-i-do-with-it-please	6	2021-11-29 14:48:00
Mince Pie Recipe (with hacks )	https://www.mumsnet.com/talk/food_and_recipes/4412381-Mince-Pie-Recipe-with-hacks	7	2021-11-28 22:37:00
Millionaires shortbread- best recipe?	https://www.mumsnet.com/talk/food_and_recipes/4413339-millionaires-shortbread-best-recipe	3	2021-11-28 22:09:00
Overdone my lasagne - any tips to salvage it?	https://www.mumsnet.com/talk/food_and_recipes/4413598-overdone-my-lasagne-any-tips-to-salvage-it	7	2021-11-28 22:01:00
Feeding my 9 month old.	https://www.mumsnet.com/talk/food_and_recipes/4410881-Feeding-my-9-month-old	3	2021-11-28 19:06:00
Cocoa, breadcrumbs, cream and I think coffee?? What is this dessert??	https://www.mumsnet.com/talk/food_and_recipes/530430-cocoa-breadcrumbs-cream-and-i-think-coffee-what-is-this	6	2021-11-28 15:51:00
Does camembert taste like it smells when baked?	https://www.mumsnet.com/talk/food_and_recipes/4413317-Does-camembert-taste-like-it-smells-when-baked	12	2021-11-28 15:49:00
Affogato - do you consider it dessert or for after dessert ?	https://www.mumsnet.com/talk/food_and_recipes/4411543-affogato-do-you-consider-it-dessert-or-for-after-dessert	16	2021-11-27 22:31:00
Calling sourdough starter experts!	https://www.mumsnet.com/talk/food_and_recipes/3864392-Calling-sourdough-starter-experts	429	2021-11-27 19:54:00
Easiest lasagne recipe	https://www.mumsnet.com/talk/food_and_recipes/4411117-easiest-lasagne-recipe	6	2021-11-27 19:12:00
M&S food experts	https://www.mumsnet.com/talk/food_and_recipes/4412546-M-S-food-experts	3	2021-11-27 17:32:00
If I make this the day beforeâ€¦.	https://www.mumsnet.com/talk/food_and_recipes/4412360-If-I-make-this-the-day-before	2	2021-11-27 14:42:00
Nicest chocolate for melting	https://www.mumsnet.com/talk/food_and_recipes/4412219-Nicest-chocolate-for-melting	4	2021-11-27 11:20:00
Can I put nuts on top of fruit cake before baking?	https://www.mumsnet.com/talk/food_and_recipes/4410425-Can-I-put-nuts-on-top-of-fruit-cake-before-baking	9	2021-11-26 10:53:00
Sticky toffee pudding	https://www.mumsnet.com/talk/food_and_recipes/4411310-Sticky-toffee-pudding	16	2021-11-25 22:46:00
Beetroot burgers	https://www.mumsnet.com/talk/food_and_recipes/4410572-Beetroot-burgers	7	2021-11-25 18:31:00
Unusual sandwich filling combinations	https://www.mumsnet.com/talk/food_and_recipes/4404221-Unusual-sandwich-filling-combinations	90	2021-11-25 18:03:00
Does anyone have an easy sausage mascarpone pasta recipe?	https://www.mumsnet.com/talk/food_and_recipes/4410359-Does-anyone-have-an-easy-sausage-mascarpone-pasta-recipe	4	2021-11-25 17:54:00
Help with gingerbread recipe	https://www.mumsnet.com/talk/food_and_recipes/4411057-help-with-gingerbread-recipe	3	2021-11-25 17:15:00
Help with gingerbread	https://www.mumsnet.com/talk/food_and_recipes/4411060-help-with-gingerbread	0	2021-11-25 17:07:00
Biscuits/cookies for Christmas recipes and cherry brandy	https://www.mumsnet.com/talk/food_and_recipes/4410753-Biscuits-cookies-for-Christmas-recipes-and-cherry-brandy	2	2021-11-25 16:14:00
Lebanese 7 Spice or Baharat?	https://www.mumsnet.com/talk/food_and_recipes/4410547-Lebanese-7-Spice-or-Baharat	6	2021-11-25 12:57:00
I'm making a grazing board, what would you like?	https://www.mumsnet.com/talk/food_and_recipes/4410258-i-m-making-a-grazing-board-what-would-you-like	46	2021-11-25 12:28:00
Baking question	https://www.mumsnet.com/talk/food_and_recipes/4410122-Baking-question	5	2021-11-25 09:13:00
Cheese dome	https://www.mumsnet.com/talk/food_and_recipes/4409334-Cheese-dome	4	2021-11-24 20:34:00
Is Le Creuset worth it?	https://www.mumsnet.com/talk/food_and_recipes/4407271-is-le-creuset-worth-it	30	2021-11-24 11:31:00
Easy vegetarian cookbook for DD14	https://www.mumsnet.com/talk/food_and_recipes/4409317-Easy-vegetarian-cookbook-for-DD14	11	2021-11-23 20:00:00
Dhal recipe	https://www.mumsnet.com/talk/food_and_recipes/4371658-dhal-recipe	9	2021-11-23 19:24:00
Christmas Cake!	https://www.mumsnet.com/talk/food_and_recipes/4409353-Christmas-Cake	4	2021-11-23 19:20:00
Mobile Knife Sharpeners Services	https://www.mumsnet.com/talk/food_and_recipes/4409279-mobile-knife-sharpeners-services	0	2021-11-23 15:19:00
Freezing pesto	https://www.mumsnet.com/talk/food_and_recipes/4408843-Freezing-pesto	3	2021-11-23 14:01:00
Alcohol for Christmas cake	https://www.mumsnet.com/talk/food_and_recipes/4408803-alcohol-for-christmas-cake	2	2021-11-23 00:16:00
How do you make broth type chicken soup with left over roast chicken?	https://www.mumsnet.com/talk/food_and_recipes/4406031-How-do-you-make-broth-type-chicken-soup-with-left-over-roast-chicken	19	2021-11-22 23:30:00
Recipe for a sticky rich ginger sponge cake	https://www.mumsnet.com/talk/food_and_recipes/4403722-Recipe-for-a-sticky-rich-ginger-sponge-cake	17	2021-11-22 23:22:00
Anyone got the old Cranks paperback cookbook	https://www.mumsnet.com/talk/food_and_recipes/145241-anyone-got-the-old-cranks-paperback-cookbook	26	2021-11-22 22:45:00
Is there such a thing as a Nice diabetic/low sugar cake??	https://www.mumsnet.com/talk/food_and_recipes/1700774-Is-there-such-a-thing-as-a-Nice-diabetic-low-sugar-cake	5	2021-11-22 19:29:00
Gluten free cheesecake base	https://www.mumsnet.com/talk/food_and_recipes/4408216-Gluten-free-cheesecake-base	4	2021-11-22 18:55:00
Dinner inspiration- where do you get yours from?	https://www.mumsnet.com/talk/food_and_recipes/4406811-Dinner-inspiration-where-do-you-get-yours-from	26	2021-11-22 17:14:00
what veg would you serve with this?	https://www.mumsnet.com/talk/food_and_recipes/4407612-what-veg-would-you-serve-with-this	27	2021-11-22 16:24:00
Christmas dinner	https://www.mumsnet.com/talk/food_and_recipes/4407491-christmas-dinner	9	2021-11-22 12:35:00
Raising bread in cool kitchen	https://www.mumsnet.com/talk/food_and_recipes/4405069-Raising-bread-in-cool-kitchen	12	2021-11-22 06:10:00
Lamb mince recipe	https://www.mumsnet.com/talk/food_and_recipes/4407455-lamb-mince-recipe	19	2021-11-21 23:46:00
Instant pot recipes	https://www.mumsnet.com/talk/food_and_recipes/4401270-Instant-pot-recipes	14	2021-11-21 22:42:00
Would you eat this cheese?	https://www.mumsnet.com/talk/food_and_recipes/4407456-would-you-eat-this-cheese	9	2021-11-21 21:29:00
If you have an instant pot, do you recommend it?	https://www.mumsnet.com/talk/food_and_recipes/4398152-If-you-have-an-instant-pot-do-you-recommend-it	29	2021-11-21 20:24:00
Sweet cake tray bake	https://www.mumsnet.com/talk/food_and_recipes/4407530-Sweet-cake-tray-bake	2	2021-11-21 19:03:00
Fruitcake virgin: go to recipe?	https://www.mumsnet.com/talk/food_and_recipes/4407230-fruitcake-virgin-go-to-recipe	4	2021-11-21 18:35:00
PAGE 27
FoodRecipes_SubTopics_name	FoodRecipes_SubTopics_url	FoodRecipes_SubTopics_Replies	FoodRecipes_SubTopics_Date_TimeStamp
Want to eat more vegetables. Please give me your tastiest veg-based recipes.	https://www.mumsnet.com/talk/food_and_recipes/4421893-Want-to-eat-more-vegetables-Please-give-me-your-tastiest-veg-based-recipes	33	2021-12-10 10:27:00
Want to bake a bit more, do I need a stand mixer?	https://www.mumsnet.com/talk/food_and_recipes/4421848-Want-to-bake-a-bit-more-do-I-need-a-stand-mixer	19	2021-12-10 09:38:00
Subway sandwich order	https://www.mumsnet.com/talk/food_and_recipes/4421321-subway-sandwich-order	45	2021-12-10 00:18:00
Buffet food to prep in advance	https://www.mumsnet.com/talk/food_and_recipes/4422151-buffet-food-to-prep-in-advance	2	2021-12-09 20:23:00
Does anyone have any really good honey recipes?	https://www.mumsnet.com/talk/food_and_recipes/4411636-does-anyone-have-any-really-good-honey-recipes	16	2021-12-09 20:17:00
Family Xmas food/drink that you thought everyone had	https://www.mumsnet.com/talk/food_and_recipes/4420816-family-xmas-food-drink-that-you-thought-everyone-had	50	2021-12-09 10:23:00
Soft drink v alcohol	https://www.mumsnet.com/talk/food_and_recipes/4421716-soft-drink-v-alcohol	0	2021-12-08 22:29:00
Is soup bad?	https://www.mumsnet.com/talk/food_and_recipes/4421283-Is-soup-bad	5	2021-12-08 17:58:00
Can I do this with mince?	https://www.mumsnet.com/talk/food_and_recipes/4421101-can-i-do-this-with-mince	7	2021-12-08 11:28:00
Foolproof simple meat + sauce suppers	https://www.mumsnet.com/talk/food_and_recipes/4411702-Foolproof-simple-meat-sauce-suppers	16	2021-12-08 11:22:00
Trout Quiche recipe how best to serve hot, let it go cold, cold, lentils/baking beans	https://www.mumsnet.com/talk/food_and_recipes/4419372-Trout-Quiche-recipe-how-best-to-serve-hot-let-it-go-cold-cold-lentils-baking-beans	5	2021-12-08 08:28:00
Elizabeth Shaw orange crisp	https://www.mumsnet.com/talk/food_and_recipes/4420823-Elizabeth-Shaw-orange-crisp	4	2021-12-08 06:28:00
Birthday cake recipes	https://www.mumsnet.com/talk/food_and_recipes/4420756-birthday-cake-recipes	5	2021-12-08 05:28:00
Lebanese panini.. what would it consist of?!	https://www.mumsnet.com/talk/food_and_recipes/4420141-Lebanese-panini-what-would-it-consist-of	19	2021-12-07 23:14:00
Dairy free shelf life	https://www.mumsnet.com/talk/food_and_recipes/4420849-dairy-free-shelf-life	3	2021-12-07 22:33:00
How to get more protein into diet?	https://www.mumsnet.com/talk/food_and_recipes/4413901-how-to-get-more-protein-into-diet	20	2021-12-07 20:35:00
Cauliflower cheese left out of fridge - yay or nay?	https://www.mumsnet.com/talk/food_and_recipes/4420330-Cauliflower-cheese-left-out-of-fridge-yay-or-nay	5	2021-12-07 12:43:00
Chilli con Carne	https://www.mumsnet.com/talk/food_and_recipes/4394514-Chilli-con-Carne	10	2021-12-06 23:52:00
Anyone made Ottolenghi Portobello Steaks and Butter Bean Mash?	https://www.mumsnet.com/talk/food_and_recipes/4418284-Anyone-made-Ottolenghi-Portobello-Steaks-and-Butter-Bean-Mash	10	2021-12-06 21:19:00
What can I make with...	https://www.mumsnet.com/talk/food_and_recipes/4419677-what-can-i-make-with	8	2021-12-06 19:28:00
My pastry dough is all soggy and gummy. Please help me recover it!	https://www.mumsnet.com/talk/food_and_recipes/4419506-My-pastry-dough-is-all-soggy-and-gummy-Please-help-me-recover-it	3	2021-12-06 13:18:00
Making a birthday cake	https://www.mumsnet.com/talk/food_and_recipes/4419382-Making-a-birthday-cake	0	2021-12-06 09:26:00
Lost recipe for smoked salmon patÃ© - was a Pinney's article in She	https://www.mumsnet.com/talk/food_and_recipes/4418617-Lost-recipe-for-smoked-salmon-pat-was-a-Pinneys-article-in-She	3	2021-12-05 23:09:00
Savoury muffins	https://www.mumsnet.com/talk/food_and_recipes/4408958-Savoury-muffins	38	2021-12-05 21:48:00
Help! Urgent Christmas cake advice!	https://www.mumsnet.com/talk/food_and_recipes/4419123-Help-Urgent-Christmas-cake-advice	3	2021-12-05 21:25:00
Ninja Airfryer Grill thing	https://www.mumsnet.com/talk/food_and_recipes/4398649-ninja-airfryer-grill-thing	15	2021-12-05 16:35:00
FET third time trial	https://www.mumsnet.com/talk/food_and_recipes/4418650-FET-third-time-trial	2	2021-12-05 13:45:00
Dairy free quiche	https://www.mumsnet.com/talk/food_and_recipes/4418661-Dairy-free-quiche	2	2021-12-05 12:06:00
Steaming Christmas pudding	https://www.mumsnet.com/talk/food_and_recipes/4416163-steaming-christmas-pudding	4	2021-12-05 09:29:00
Batch cooking tips, recipe book	https://www.mumsnet.com/talk/food_and_recipes/4418553-Batch-cooking-tips-recipe-book	3	2021-12-05 09:01:00
Sausages and oven french fries	https://www.mumsnet.com/talk/food_and_recipes/4417703-sausages-and-oven-french-fries	12	2021-12-05 04:29:00
What do you make with your kenwood chef?	https://www.mumsnet.com/talk/food_and_recipes/4411631-What-do-you-make-with-your-kenwood-chef	14	2021-12-04 21:11:00
Making porridge with medium oatneal not porridge oats	https://www.mumsnet.com/talk/food_and_recipes/4414540-Making-porridge-with-medium-oatneal-not-porridge-oats	5	2021-12-04 20:17:00
I'm finally doing it and going veggie - can I ask some questions?	https://www.mumsnet.com/talk/food_and_recipes/4418054-i-m-finally-doing-it-and-going-veggie-can-i-ask-some-questions	25	2021-12-04 17:12:00
Salmon	https://www.mumsnet.com/talk/food_and_recipes/4418115-Salmon	10	2021-12-04 15:50:00
Dinner in the car	https://www.mumsnet.com/talk/food_and_recipes/4416713-Dinner-in-the-car	14	2021-12-03 23:11:00
Starter ideas for bring and share Christmas lunch	https://www.mumsnet.com/talk/food_and_recipes/4416962-Starter-ideas-for-bring-and-share-Christmas-lunch	15	2021-12-03 22:06:00
Caribbean cooking	https://www.mumsnet.com/talk/food_and_recipes/4416982-Caribbean-cooking	14	2021-12-03 21:01:00
Hugh's Courgette and Rice Filo pie	https://www.mumsnet.com/talk/food_and_recipes/1441253-Hughs-Courgette-and-Rice-Filo-pie	1	2021-12-03 20:00:00
Cooking just for me	https://www.mumsnet.com/talk/food_and_recipes/4417310-cooking-just-for-me	4	2021-12-03 16:18:00
Simple but delicious for bring and share	https://www.mumsnet.com/talk/food_and_recipes/4416308-simple-but-delicious-for-bring-and-share	9	2021-12-03 05:14:00
CanapÃ©s/nibbles that are both gluten free and vegan	https://www.mumsnet.com/talk/food_and_recipes/4415478-canapes-nibbles-that-are-both-gluten-free-and-vegan	29	2021-12-02 23:08:00
Any reviews for Jamie's Curried cauli, potatoes, chickpeas & spinach?	https://www.mumsnet.com/talk/food_and_recipes/4413403-Any-reviews-for-Jamies-Curried-cauli-potatoes-chickpeas-spinach	13	2021-12-02 19:59:00
Best Cauliflower recipe	https://www.mumsnet.com/talk/food_and_recipes/4414438-Best-Cauliflower-recipe	23	2021-12-02 17:55:00
Christmas puddings recipe ideas for GU pots	https://www.mumsnet.com/talk/food_and_recipes/4415718-christmas-puddings-recipe-ideas-for-gu-pots	10	2021-12-02 15:37:00
How long will homemade Florentines keep?	https://www.mumsnet.com/talk/food_and_recipes/4416299-How-long-will-homemade-Florentines-keep	6	2021-12-02 14:44:00
Chewy in the middle gingerbread recipes?	https://www.mumsnet.com/talk/food_and_recipes/4416247-Chewy-in-the-middle-gingerbread-recipes	1	2021-12-02 11:50:00
Sweet cider in recipe	https://www.mumsnet.com/talk/food_and_recipes/4310877-Sweet-cider-in-recipe	4	2021-12-02 11:23:00
Make salads taste as good as Waitrose	https://www.mumsnet.com/talk/food_and_recipes/4411361-make-salads-taste-as-good-as-waitrose	24	2021-12-01 22:37:00
Making bread without food processor	https://www.mumsnet.com/talk/food_and_recipes/4412509-Making-bread-without-food-processor	21	2021-11-30 14:17:00
PAGE 26
FoodRecipes_SubTopics_name	FoodRecipes_SubTopics_url	FoodRecipes_SubTopics_Replies	FoodRecipes_SubTopics_Date_TimeStamp
How to make really rich gravy from granules?	https://www.mumsnet.com/talk/food_and_recipes/4429227-how-to-make-really-rich-gravy-from-granules	14	2021-12-17 22:28:00
Where can I buy high quality chicken breast with zero fat?	https://www.mumsnet.com/talk/food_and_recipes/4428942-Where-can-I-buy-high-quality-chicken-breast-with-zero-fat	9	2021-12-17 18:57:00
Do you have an oval Le Creuset, and if so do you like it?	https://www.mumsnet.com/talk/food_and_recipes/4427202-Do-you-have-an-oval-Le-Creuset-and-if-so-do-you-like-it	15	2021-12-17 18:51:00
Xmas eve outdoor meal ideas	https://www.mumsnet.com/talk/food_and_recipes/4428550-xmas-eve-outdoor-meal-ideas	8	2021-12-17 16:21:00
Favourite tomato recipe please!	https://www.mumsnet.com/talk/food_and_recipes/4428378-favourite-tomato-recipe-please	22	2021-12-17 13:08:00
On my own having a vegetarian xmas	https://www.mumsnet.com/talk/food_and_recipes/4426551-On-my-own-having-a-vegetarian-xmas	23	2021-12-17 07:02:00
It tastes like cut up dead souls	https://www.mumsnet.com/talk/food_and_recipes/4428385-It-tastes-like-cut-up-dead-souls	26	2021-12-17 04:34:00
Enlighten me about slow cookers	https://www.mumsnet.com/talk/food_and_recipes/4417355-Enlighten-me-about-slow-cookers	24	2021-12-16 22:42:00
Hot chocolate	https://www.mumsnet.com/talk/food_and_recipes/4428416-Hot-chocolate	15	2021-12-16 21:56:00
Airfryer	https://www.mumsnet.com/talk/food_and_recipes/4425834-Airfryer	15	2021-12-16 20:00:00
What's for tea/dinner at yours	https://www.mumsnet.com/talk/food_and_recipes/4428107-Whats-for-tea-dinner-at-yours	41	2021-12-16 19:37:00
Jar or homemade chilli con carne?	https://www.mumsnet.com/talk/food_and_recipes/4426918-jar-or-homemade-chilli-con-carne	34	2021-12-16 16:45:00
Homemade soup...what's your secret ingredient?	https://www.mumsnet.com/talk/food_and_recipes/4419753-homemade-soup-what-s-your-secret-ingredient	127	2021-12-16 16:18:00
Veggie sausages?	https://www.mumsnet.com/talk/food_and_recipes/4394859-Veggie-sausages	74	2021-12-16 15:05:00
Do you use a Rosemary stripper?	https://www.mumsnet.com/talk/food_and_recipes/4424125-Do-you-use-a-Rosemary-stripper	12	2021-12-16 08:32:00
BBC good food app	https://www.mumsnet.com/talk/food_and_recipes/4424876-BBC-good-food-app	7	2021-12-16 07:04:00
Pork bolognese/ragu	https://www.mumsnet.com/talk/food_and_recipes/4426921-Pork-bolognese-ragu	3	2021-12-16 06:55:00
Kids menu	https://www.mumsnet.com/talk/food_and_recipes/4425868-kids-menu	5	2021-12-15 23:09:00
Turkey and....	https://www.mumsnet.com/talk/food_and_recipes/4423778-turkey-and	9	2021-12-15 22:04:00
Grown up Non-alcoholic drinks	https://www.mumsnet.com/talk/food_and_recipes/4425835-Grown-up-Non-alcoholic-drinks	17	2021-12-15 16:45:00
Bored with healthy breakfast	https://www.mumsnet.com/talk/food_and_recipes/4421714-Bored-with-healthy-breakfast	51	2021-12-15 12:07:00
Dairy-free adaptations	https://www.mumsnet.com/talk/food_and_recipes/4425199-dairy-free-adaptations	15	2021-12-14 23:04:00
Morning meal prep	https://www.mumsnet.com/talk/food_and_recipes/4422731-Morning-meal-prep	9	2021-12-14 21:24:00
Rum and raisin fudgeâ€¦.	https://www.mumsnet.com/talk/food_and_recipes/4426303-Rum-and-raisin-fudge	3	2021-12-14 21:17:00
Best Supermarket Tortellini	https://www.mumsnet.com/talk/food_and_recipes/4422264-Best-Supermarket-Tortellini	16	2021-12-14 20:16:00
Advice on this vegetarian Christmas dish	https://www.mumsnet.com/talk/food_and_recipes/4426248-advice-on-this-vegetarian-christmas-dish	5	2021-12-14 19:09:00
Veggie Christmas pastry main?	https://www.mumsnet.com/talk/food_and_recipes/4425563-veggie-christmas-pastry-main	16	2021-12-14 18:14:00
Please talk to me about cheese	https://www.mumsnet.com/talk/food_and_recipes/4397982-Please-talk-to-me-about-cheese	37	2021-12-14 16:41:00
I need feast inspiration	https://www.mumsnet.com/talk/food_and_recipes/4422404-i-need-feast-inspiration	26	2021-12-14 16:16:00
I'm starting to hate cooking, please help me feed my family!	https://www.mumsnet.com/talk/food_and_recipes/1041782-I-m-starting-to-hate-cooking-please-help-me	27	2021-12-14 00:13:00
Your best chocolately fudgy brownie recipe	https://www.mumsnet.com/talk/food_and_recipes/4425609-your-best-chocolately-fudgy-brownie-recipe	5	2021-12-13 23:23:00
Help me cook chicken breasts without totally ruining them EVERY time!!	https://www.mumsnet.com/talk/food_and_recipes/4425369-Help-me-cook-chicken-breasts-without-totally-ruining-them-EVERY-time	23	2021-12-13 17:27:00
Chantenay carrots	https://www.mumsnet.com/talk/food_and_recipes/4425213-Chantenay-carrots	3	2021-12-13 15:46:00
Arthritic hands for using or not using a food processor.	https://www.mumsnet.com/talk/food_and_recipes/4424347-Arthritic-hands-for-using-or-not-using-a-food-processor	2	2021-12-13 15:27:00
Red wine recommendations?	https://www.mumsnet.com/talk/food_and_recipes/4421969-red-wine-recommendations	7	2021-12-13 11:15:00
Can anyone recommend a good restaurant in Bishop's Stortford please?	https://www.mumsnet.com/talk/food_and_recipes/4424690-Can-anyone-recommend-a-good-restaurant-in-Bishops-Stortford-please	4	2021-12-13 08:49:00
Gammon recipes	https://www.mumsnet.com/talk/food_and_recipes/4424215-gammon-recipes	1	2021-12-13 08:18:00
Nice fish main for Christmas	https://www.mumsnet.com/talk/food_and_recipes/4424214-nice-fish-main-for-christmas	20	2021-12-13 06:54:00
Help with vegetarian slow-cooking please . . .	https://www.mumsnet.com/talk/food_and_recipes/4423898-Help-with-vegetarian-slow-cooking-please	11	2021-12-13 04:31:00
fridge left open will milk be okay	https://www.mumsnet.com/talk/food_and_recipes/4422791-fridge-left-open-will-milk-be-okay	11	2021-12-12 00:15:00
Silicone cake mould advice needed	https://www.mumsnet.com/talk/food_and_recipes/4424103-Silicone-cake-mould-advice-needed	2	2021-12-11 23:15:00
What's for dinner, supper, tea tonight?	https://www.mumsnet.com/talk/food_and_recipes/4408509-what-s-for-dinner-supper-tea-tonight	207	2021-12-11 22:48:00
Any veggies/vegans tried a roasted squash/pumpkin seed burger?	https://www.mumsnet.com/talk/food_and_recipes/4423690-any-veggies-vegans-tried-a-roasted-squash-pumpkin-seed-burger	7	2021-12-11 16:36:00
Please can I have your simple quiche recipes	https://www.mumsnet.com/talk/food_and_recipes/4423710-Please-can-I-have-your-simple-quiche-recipes	7	2021-12-11 16:30:00
AMA - with world-renowned chef, Ollie Dabbous. Ask all your cooking questions and get the insider tricks of the trade - only on Mumsnet, 07/12/2021	https://www.mumsnet.com/talk/food_and_recipes/4416573-AMA-with-world-renowned-chef-Ollie-Dabbous-Ask-all-your-cooking-questions-and-get-the-insider-tricks-of-the-trade-only-on-Mumsnet-07-12-2021	75	2021-12-11 13:41:00
Out of date dried pulses	https://www.mumsnet.com/talk/food_and_recipes/4423651-Out-of-date-dried-pulses	6	2021-12-11 13:10:00
Black treacle uses	https://www.mumsnet.com/talk/food_and_recipes/4421625-black-treacle-uses	33	2021-12-11 08:15:00
Cheese & mushroom panini	https://www.mumsnet.com/talk/food_and_recipes/4419049-Cheese-mushroom-panini	15	2021-12-10 23:58:00
Your traditional Christmas recipes	https://www.mumsnet.com/talk/food_and_recipes/4419016-Your-traditional-Christmas-recipes	28	2021-12-10 18:48:00
Birthday cake	https://www.mumsnet.com/talk/food_and_recipes/4422886-Birthday-cake	1	2021-12-10 13:52:00
PAGE 25
FoodRecipes_SubTopics_name	FoodRecipes_SubTopics_url	FoodRecipes_SubTopics_Replies	FoodRecipes_SubTopics_Date_TimeStamp
where can i buy these ingredients for a delia smith cake	https://www.mumsnet.com/talk/food_and_recipes/847383-where-can-i-buy-these-ingredients-for-a-delia-smith	7	2021-12-23 18:39:00
Defrosting boneless turkey 3kg	https://www.mumsnet.com/talk/food_and_recipes/4434164-defrosting-boneless-turkey-3kg	0	2021-12-23 17:03:00
Charlotte russe recipe or similar that uses jelly.	https://www.mumsnet.com/talk/food_and_recipes/4432119-charlotte-russe-recipe-or-similar-that-uses-jelly	7	2021-12-23 14:20:00
Quick replies needed please! - Essential things for curry cooking	https://www.mumsnet.com/talk/food_and_recipes/4433979-Quick-replies-needed-please-Essential-things-for-curry-cooking	8	2021-12-23 13:38:00
Recommendations for decent baking trays	https://www.mumsnet.com/talk/food_and_recipes/4432059-recommendations-for-decent-baking-trays	28	2021-12-23 13:37:00
Advice /tips on zesting lemons ,no fancy gadgets available .	https://www.mumsnet.com/talk/food_and_recipes/4433961-Advice-tips-on-zesting-lemons-no-fancy-gadgets-available	6	2021-12-23 12:26:00
Soup you can stand your spoon up in?	https://www.mumsnet.com/talk/food_and_recipes/4431667-Soup-you-can-stand-your-spoon-up-in	14	2021-12-23 11:26:00
Gammon in Coke help please!	https://www.mumsnet.com/talk/food_and_recipes/4433903-Gammon-in-Coke-help-please	4	2021-12-23 10:57:00
Can I cook with Chateauneuf du Pape?	https://www.mumsnet.com/talk/food_and_recipes/4431454-Can-I-cook-with-Chateauneuf-du-Pape	16	2021-12-23 08:17:00
Microwave cookery - recipe please	https://www.mumsnet.com/talk/food_and_recipes/378781-microwave-cookery-recipe-please	8	2021-12-23 08:00:00
Mince pies question	https://www.mumsnet.com/talk/food_and_recipes/4433335-Mince-pies-question	3	2021-12-23 06:39:00
Salmon	https://www.mumsnet.com/talk/food_and_recipes/4433428-salmon	6	2021-12-23 06:38:00
Help - too much cloves	https://www.mumsnet.com/talk/food_and_recipes/4432655-Help-too-much-cloves	3	2021-12-22 22:55:00
allergic to milk	https://www.mumsnet.com/talk/food_and_recipes/4433628-allergic-to-milk	3	2021-12-22 22:53:00
Favourite recipes for cheaper cuts of meat	https://www.mumsnet.com/talk/food_and_recipes/4430799-Favourite-recipes-for-cheaper-cuts-of-meat	27	2021-12-22 14:31:00
Help - I've burnt the stollen!	https://www.mumsnet.com/talk/food_and_recipes/4432831-Help-Ive-burnt-the-stollen	2	2021-12-22 10:17:00
Veggie Xmas Dinner Main Recommendations?	https://www.mumsnet.com/talk/food_and_recipes/4432241-Veggie-Xmas-Dinner-Main-Recommendations	5	2021-12-22 10:16:00
Gravy..help!	https://www.mumsnet.com/talk/food_and_recipes/4432258-Gravy-help	3	2021-12-22 00:17:00
What is usually in a vegetarian tikka masala from a takeaway?	https://www.mumsnet.com/talk/food_and_recipes/4432571-what-is-usually-in-a-vegetarian-tikka-masala-from-a-takeaway	11	2021-12-21 19:55:00
Caramel shortbread	https://www.mumsnet.com/talk/food_and_recipes/4430887-caramel-shortbread	2	2021-12-21 18:19:00
If you dont have a traditional christmas lunch, what do you have?	https://www.mumsnet.com/talk/food_and_recipes/4430986-If-you-dont-have-a-traditional-christmas-lunch-what-do-you-have	22	2021-12-21 13:46:00
Vegetarian buffet ideas - not cheese!	https://www.mumsnet.com/talk/food_and_recipes/4431654-Vegetarian-buffet-ideas-not-cheese	28	2021-12-21 12:19:00
Cherry juice	https://www.mumsnet.com/talk/food_and_recipes/4430339-Cherry-juice	3	2021-12-21 06:58:00
Meal planning the next 2 weeks -	https://www.mumsnet.com/talk/food_and_recipes/4430332-Meal-planning-the-next-2-weeks	16	2021-12-21 05:47:00
Grain-free gravy	https://www.mumsnet.com/talk/food_and_recipes/4401140-Grain-free-gravy	13	2021-12-21 05:40:00
Opinions on Himalayan Pink Salt?	https://www.mumsnet.com/talk/food_and_recipes/4431787-Opinions-on-Himalayan-Pink-Salt	23	2021-12-21 05:13:00
Parmesan and pine nut stuffing - Please help me find this recipe	https://www.mumsnet.com/talk/food_and_recipes/2532487-Parmesan-and-pine-nut-stuffing-Please-help-me-find-this-recipe	10	2021-12-21 05:12:00
I haven't made my Christmas cake yet, have I left it too late?	https://www.mumsnet.com/talk/food_and_recipes/4431620-I-havent-made-my-Christmas-cake-yet-have-I-left-it-too-late	15	2021-12-21 03:16:00
Ready rolled icing	https://www.mumsnet.com/talk/food_and_recipes/4431305-ready-rolled-icing	12	2021-12-20 22:29:00
Winter picnic ideas	https://www.mumsnet.com/talk/food_and_recipes/4430651-Winter-picnic-ideas	17	2021-12-20 21:13:00
Slow cooked lamb ( Slow cooker )	https://www.mumsnet.com/talk/food_and_recipes/4431378-slow-cooked-lamb-slow-cooker	3	2021-12-20 16:44:00
What to do with silken tofu?	https://www.mumsnet.com/talk/food_and_recipes/4431523-what-to-do-with-silken-tofu	6	2021-12-20 16:38:00
Cakes for Xmas eve & Boxing Day - freeze or just wrap in clingfilm??	https://www.mumsnet.com/talk/food_and_recipes/4431508-cakes-for-xmas-eve-boxing-day-freeze-or-just-wrap-in-clingfilm	1	2021-12-20 14:29:00
How to keep carrots/parsnips/sprouts fresh?	https://www.mumsnet.com/talk/food_and_recipes/4429645-how-to-keep-carrots-parsnips-sprouts-fresh	36	2021-12-20 13:22:00
Christmas Dinner flavoured Mug Shots	https://www.mumsnet.com/talk/food_and_recipes/4431422-Christmas-Dinner-flavoured-Mug-Shots	0	2021-12-20 12:47:00
Christmas Eve buffet ideas needed!	https://www.mumsnet.com/talk/food_and_recipes/4429810-Christmas-Eve-buffet-ideas-needed	10	2021-12-20 02:21:00
Oatly whippable vanilla custard - ok for trifle?	https://www.mumsnet.com/talk/food_and_recipes/4431066-Oatly-whippable-vanilla-custard-ok-for-trifle	4	2021-12-19 22:58:00
Christmas lunch - vegetable side dishes	https://www.mumsnet.com/talk/food_and_recipes/4429995-Christmas-lunch-vegetable-side-dishes	4	2021-12-19 22:01:00
Where can I buy Lorne sausage?	https://www.mumsnet.com/talk/food_and_recipes/4430227-Where-can-I-buy-Lorne-sausage	16	2021-12-19 18:52:00
Which of these cookbooks should I buy Dh?	https://www.mumsnet.com/talk/food_and_recipes/4426760-which-of-these-cookbooks-should-i-buy-dh	12	2021-12-19 18:31:00
How to make this lentil bake less dry and crumbly?	https://www.mumsnet.com/talk/food_and_recipes/4429694-How-to-make-this-lentil-bake-less-dry-and-crumbly	6	2021-12-19 14:07:00
Can I use beef dripping to make a roux for gravy?	https://www.mumsnet.com/talk/food_and_recipes/4430462-Can-I-use-beef-dripping-to-make-a-roux-for-gravy	7	2021-12-19 10:22:00
Smoked salmon starter	https://www.mumsnet.com/talk/food_and_recipes/4430262-Smoked-salmon-starter	3	2021-12-19 10:15:00
Type 1 diabetes	https://www.mumsnet.com/talk/food_and_recipes/4422451-type-1-diabetes	10	2021-12-19 03:19:00
Meat package full of air / bloated	https://www.mumsnet.com/talk/food_and_recipes/4428478-meat-package-full-of-air-bloated	3	2021-12-18 17:29:00
Christmas Eve supper for 2 - inspire me please !	https://www.mumsnet.com/talk/food_and_recipes/4429459-christmas-eve-supper-for-2-inspire-me-please	16	2021-12-18 16:44:00
First buffet help please	https://www.mumsnet.com/talk/food_and_recipes/4428307-First-buffet-help-please	12	2021-12-18 16:26:00
Gammon hock	https://www.mumsnet.com/talk/food_and_recipes/4428327-Gammon-hock	1	2021-12-18 14:11:00
Best ever sausage roll recipe	https://www.mumsnet.com/talk/food_and_recipes/4429747-Best-ever-sausage-roll-recipe	3	2021-12-18 14:00:00
Can you live off ONLY SUSHI?	https://www.mumsnet.com/talk/food_and_recipes/4428819-can-you-live-off-only-sushi	15	2021-12-18 09:32:00
PAGE 24
FoodRecipes_SubTopics_name	FoodRecipes_SubTopics_url	FoodRecipes_SubTopics_Replies	FoodRecipes_SubTopics_Date_TimeStamp
Sides for pulled pork	https://www.mumsnet.com/talk/food_and_recipes/4439486-Sides-for-pulled-pork	23	2021-12-30 18:26:00
Chocolate meringue roulade	https://www.mumsnet.com/talk/food_and_recipes/4438771-Chocolate-meringue-roulade	10	2021-12-30 16:48:00
How long can I keep a chicken carcass for stock?	https://www.mumsnet.com/talk/food_and_recipes/4439072-How-long-can-I-keep-a-chicken-carcass-for-stock	5	2021-12-30 07:15:00
Silverside of beef	https://www.mumsnet.com/talk/food_and_recipes/4438882-Silverside-of-beef	4	2021-12-30 04:57:00
Sausage plait advice please	https://www.mumsnet.com/talk/food_and_recipes/4437132-Sausage-plait-advice-please	6	2021-12-29 22:58:00
Soup Maker	https://www.mumsnet.com/talk/food_and_recipes/4438977-Soup-Maker	31	2021-12-29 21:15:00
NYE buffet timings	https://www.mumsnet.com/talk/food_and_recipes/4438985-NYE-buffet-timings	5	2021-12-29 20:38:00
Festive keto no sugar recipes please	https://www.mumsnet.com/talk/food_and_recipes/4438743-Festive-keto-no-sugar-recipes-please	2	2021-12-29 20:15:00
New Year dinner - starter ideas, lots of restrictions	https://www.mumsnet.com/talk/food_and_recipes/4438029-New-Year-dinner-starter-ideas-lots-of-restrictions	30	2021-12-29 15:52:00
So The Best Vegetarian Gravy in The World is...?	https://www.mumsnet.com/talk/food_and_recipes/4423179-So-The-Best-Vegetarian-Gravy-in-The-World-is	37	2021-12-29 12:11:00
Vegetarian food for teenage boys	https://www.mumsnet.com/talk/food_and_recipes/4436081-vegetarian-food-for-teenage-boys	17	2021-12-29 11:38:00
I've parboiled my spuds. Now what??!	https://www.mumsnet.com/talk/food_and_recipes/4434513-i-ve-parboiled-my-spuds-now-what	12	2021-12-29 10:07:00
Your go to meat free/ vegetarian meals?	https://www.mumsnet.com/talk/food_and_recipes/4438004-your-go-to-meat-free-vegetarian-meals	33	2021-12-29 09:06:00
Low Carbing/Family Meals	https://www.mumsnet.com/talk/food_and_recipes/4438065-low-carbing-family-meals	3	2021-12-29 07:33:00
No tomatoes - slow cooker recipes	https://www.mumsnet.com/talk/food_and_recipes/4438085-No-tomatoes-slow-cooker-recipes	2	2021-12-29 06:04:00
Gluten/Nut free, no fish or spicy?!	https://www.mumsnet.com/talk/food_and_recipes/4437582-gluten-nut-free-no-fish-or-spicy	11	2021-12-28 21:12:00
I got an air fryer for Christmas...	https://www.mumsnet.com/talk/food_and_recipes/4437152-i-got-an-air-fryer-for-christmas	2	2021-12-28 20:42:00
Nigella's clementine cake	https://www.mumsnet.com/talk/food_and_recipes/4437879-Nigellas-clementine-cake	2	2021-12-28 19:04:00
Incredibly quick and easy lunch ideas	https://www.mumsnet.com/talk/food_and_recipes/4431028-Incredibly-quick-and-easy-lunch-ideas	26	2021-12-28 15:09:00
Hot Italian buffet	https://www.mumsnet.com/talk/food_and_recipes/4437707-Hot-Italian-buffet	7	2021-12-28 14:46:00
Please can I have your favourite leftover Turkey recipes	https://www.mumsnet.com/talk/food_and_recipes/4437512-please-can-i-have-your-favourite-leftover-turkey-recipes	13	2021-12-28 14:06:00
New Years Day lunch	https://www.mumsnet.com/talk/food_and_recipes/4436928-new-years-day-lunch	12	2021-12-28 13:52:00
What would you cook for 14 people on NYE?	https://www.mumsnet.com/talk/food_and_recipes/4437487-What-would-you-cook-for-14-people-on-NYE	16	2021-12-28 10:56:00
Whole pack of halloumi fries	https://www.mumsnet.com/talk/food_and_recipes/4437340-Whole-pack-of-halloumi-fries	4	2021-12-28 08:34:00
Buffet easentials	https://www.mumsnet.com/talk/food_and_recipes/4436570-Buffet-easentials	10	2021-12-27 23:25:00
Recommendations for baking books?	https://www.mumsnet.com/talk/food_and_recipes/4437192-recommendations-for-baking-books	7	2021-12-27 21:45:00
What to serve with NYD steak pie	https://www.mumsnet.com/talk/food_and_recipes/4436822-what-to-serve-with-nyd-steak-pie	22	2021-12-27 20:24:00
ActiFry Virgin	https://www.mumsnet.com/talk/food_and_recipes/4437140-actifry-virgin	1	2021-12-27 19:47:00
New stand mixer for Christmas - what shall I make first?	https://www.mumsnet.com/talk/food_and_recipes/4436530-New-stand-mixer-for-Christmas-what-shall-I-make-first	17	2021-12-27 19:09:00
Slightly stale sourdough and no blinisâ€¦	https://www.mumsnet.com/talk/food_and_recipes/4436673-Slightly-stale-sourdough-and-no-blinis	1	2021-12-27 10:32:00
Can you make chocolate raisins that aren't are sort of poppy mess	https://www.mumsnet.com/talk/food_and_recipes/4436300-Can-you-make-chocolate-raisins-that-arent-are-sort-of-poppy-mess	6	2021-12-27 03:11:00
Turkey roll for 40	https://www.mumsnet.com/talk/food_and_recipes/4433279-Turkey-roll-for-40	18	2021-12-26 13:44:00
Soup carrots parsnips	https://www.mumsnet.com/talk/food_and_recipes/4435159-Soup-carrots-parsnips	6	2021-12-26 13:12:00
Chicken smells strongly of fish through the bag	https://www.mumsnet.com/talk/food_and_recipes/4435017-Chicken-smells-strongly-of-fish-through-the-bag	8	2021-12-26 12:53:00
what to do with the giblets ?	https://www.mumsnet.com/talk/food_and_recipes/4435795-what-to-do-with-the-giblets	0	2021-12-26 10:48:00
Cooking time - please help	https://www.mumsnet.com/talk/food_and_recipes/4435115-Cooking-time-please-help	3	2021-12-25 23:40:00
Help with royal icing - glycerine or not?	https://www.mumsnet.com/talk/food_and_recipes/4432202-help-with-royal-icing-glycerine-or-not	7	2021-12-25 23:34:00
I can't find my shepherds pie recipe - please help!	https://www.mumsnet.com/talk/food_and_recipes/4435052-I-cant-find-my-shepherds-pie-recipe-please-help	7	2021-12-25 06:38:00
What can I do with sprouts and carrots/parsnips tonight	https://www.mumsnet.com/talk/food_and_recipes/4434869-What-can-I-do-with-sprouts-and-carrots-parsnips-tonight	3	2021-12-24 19:37:00
What do you think of my Christmas Cake?	https://www.mumsnet.com/talk/food_and_recipes/4434734-What-do-you-think-of-my-Christmas-Cake	37	2021-12-24 18:32:00
Turkey (boring question)	https://www.mumsnet.com/talk/food_and_recipes/4434761-turkey-boring-question	3	2021-12-24 18:15:00
How to make the Turkey nicer	https://www.mumsnet.com/talk/food_and_recipes/4434167-how-to-make-the-turkey-nicer	12	2021-12-24 15:25:00
please can y'all let me know how to do cauliflower cheese in advance?	https://www.mumsnet.com/talk/food_and_recipes/1642602-please-can-yall-let-me-know-how-to-do-cauliflower-cheese-in-advance	23	2021-12-24 11:54:00
Help - I've let the cream for custard boil	https://www.mumsnet.com/talk/food_and_recipes/4434703-help-i-ve-let-the-cream-for-custard-boil	0	2021-12-24 11:50:00
Duck	https://www.mumsnet.com/talk/food_and_recipes/4434675-duck	0	2021-12-24 10:51:00
Defrosting turkey joint	https://www.mumsnet.com/talk/food_and_recipes/4434591-Defrosting-turkey-joint	3	2021-12-24 09:57:00
Cooking goose for dinner. Any tips?	https://www.mumsnet.com/talk/food_and_recipes/4433840-cooking-goose-for-dinner-any-tips	6	2021-12-24 01:22:00
Brownie baking	https://www.mumsnet.com/talk/food_and_recipes/4434262-Brownie-baking	4	2021-12-23 20:15:00
Christmas Day Wine	https://www.mumsnet.com/talk/food_and_recipes/4432703-christmas-day-wine	15	2021-12-23 20:10:00
Preparing arancini in advance - best approach	https://www.mumsnet.com/talk/food_and_recipes/4433906-Preparing-arancini-in-advance-best-approach	8	2021-12-23 18:45:00
PAGE 23
FoodRecipes_SubTopics_name	FoodRecipes_SubTopics_url	FoodRecipes_SubTopics_Replies	FoodRecipes_SubTopics_Date_TimeStamp
Cooking with older kids	https://www.mumsnet.com/talk/food_and_recipes/4444549-Cooking-with-older-kids	4	2022-01-04 22:51:00
Using up pesto - not pasta	https://www.mumsnet.com/talk/food_and_recipes/4443901-Using-up-pesto-not-pasta	48	2022-01-04 21:58:00
Most used cookbook?	https://www.mumsnet.com/talk/food_and_recipes/4428137-Most-used-cookbook	50	2022-01-04 21:16:00
What to do with a red cabbage	https://www.mumsnet.com/talk/food_and_recipes/4444721-What-to-do-with-a-red-cabbage	14	2022-01-04 21:10:00
Decent loose tea	https://www.mumsnet.com/talk/food_and_recipes/4443527-decent-loose-tea	4	2022-01-04 21:07:00
What to do with this cake	https://www.mumsnet.com/talk/food_and_recipes/4444358-What-to-do-with-this-cake	6	2022-01-04 15:10:00
What can I do with mascarpone?	https://www.mumsnet.com/talk/food_and_recipes/4444215-what-can-i-do-with-mascarpone	23	2022-01-04 14:55:00
Breakfast Muffins	https://www.mumsnet.com/talk/food_and_recipes/4443932-Breakfast-Muffins	8	2022-01-04 14:54:00
Help with this turkey...	https://www.mumsnet.com/talk/food_and_recipes/4444384-Help-with-this-turkey	6	2022-01-04 14:36:00
Apricot and plum recipes	https://www.mumsnet.com/talk/food_and_recipes/4442289-Apricot-and-plum-recipes	7	2022-01-04 12:44:00
What is the secret to a soft chapatti?	https://www.mumsnet.com/talk/food_and_recipes/4442645-what-is-the-secret-to-a-soft-chapatti	17	2022-01-04 07:57:00
Batch cook	https://www.mumsnet.com/talk/food_and_recipes/4443986-Batch-cook	3	2022-01-04 05:45:00
Smoothie recipes low iron	https://www.mumsnet.com/talk/food_and_recipes/4443920-smoothie-recipes-low-iron	3	2022-01-04 05:07:00
Help! The cake is in the oven.	https://www.mumsnet.com/talk/food_and_recipes/4443707-Help-The-cake-is-in-the-oven	10	2022-01-03 23:29:00
Foodie Instagram accounts	https://www.mumsnet.com/talk/food_and_recipes/4439992-Foodie-Instagram-accounts	5	2022-01-03 19:42:00
Sushi	https://www.mumsnet.com/talk/food_and_recipes/4442844-Sushi	11	2022-01-03 19:36:00
Favourite recipe resources?	https://www.mumsnet.com/talk/food_and_recipes/4443598-Favourite-recipe-resources	6	2022-01-03 19:29:00
What are your first week back at school/ work meal plans?	https://www.mumsnet.com/talk/food_and_recipes/4443361-What-are-your-first-week-back-at-school-work-meal-plans	9	2022-01-03 16:38:00
Baking	https://www.mumsnet.com/talk/food_and_recipes/4443519-Baking	0	2022-01-03 16:36:00
Soup! It's soup season! Can I have your best soup recipes please?	https://www.mumsnet.com/talk/food_and_recipes/1847047-Soup-Its-soup-season-Can-I-have-your-best-soup-recipes-please	252	2022-01-03 15:29:00
Lots of turkey and ham to use up- best recipes?	https://www.mumsnet.com/talk/food_and_recipes/4438615-Lots-of-turkey-and-ham-to-use-up-best-recipes	18	2022-01-03 14:11:00
Slow Cooker Recipes	https://www.mumsnet.com/talk/food_and_recipes/4443118-slow-cooker-recipes	4	2022-01-03 13:40:00
Light, healthy, detox meals that don't feel like light, heathy, detox meals	https://www.mumsnet.com/talk/food_and_recipes/4436644-light-healthy-detox-meals-that-don-t-feel-like-light-heathy-detox-meals	17	2022-01-03 11:25:00
Best thing youâ€™ve eaten over Xmas ??	https://www.mumsnet.com/talk/food_and_recipes/4435273-Best-thing-you-ve-eaten-over-Xmas	61	2022-01-03 10:47:00
New Baker	https://www.mumsnet.com/talk/food_and_recipes/4443048-New-Baker	2	2022-01-03 09:48:00
Want to eat more vegetarian meals but they all seem so carby	https://www.mumsnet.com/talk/food_and_recipes/4439595-want-to-eat-more-vegetarian-meals-but-they-all-seem-so-carby	17	2022-01-02 23:11:00
Do You Have A Salsa Recipe?	https://www.mumsnet.com/talk/food_and_recipes/4442884-Do-You-Have-A-Salsa-Recipe	4	2022-01-02 21:41:00
No idea which airfryer to buy!	https://www.mumsnet.com/talk/food_and_recipes/4442582-No-idea-which-airfryer-to-buy	16	2022-01-02 21:03:00
Roasting dish, with rack, can use on hob	https://www.mumsnet.com/talk/food_and_recipes/4442663-roasting-dish-with-rack-can-use-on-hob	0	2022-01-02 17:47:00
Coconut milk in curry	https://www.mumsnet.com/talk/food_and_recipes/4442549-Coconut-milk-in-curry	6	2022-01-02 16:16:00
Can't make a frittata now I have an electric oven - advice please	https://www.mumsnet.com/talk/food_and_recipes/4442459-can-t-make-a-frittata-now-i-have-an-electric-oven-advice-please	19	2022-01-02 15:06:00
Re-roasting duck legs	https://www.mumsnet.com/talk/food_and_recipes/4442455-Re-roasting-duck-legs	0	2022-01-02 13:28:00
Pescatarian / veggie meals for work?	https://www.mumsnet.com/talk/food_and_recipes/4441631-Pescatarian-veggie-meals-for-work	7	2022-01-02 11:52:00
Where can I buy?	https://www.mumsnet.com/talk/food_and_recipes/4442140-Where-can-I-buy	11	2022-01-02 11:09:00
Private chef	https://www.mumsnet.com/talk/food_and_recipes/4442247-private-chef	4	2022-01-02 09:43:00
Get recipes	https://www.mumsnet.com/talk/food_and_recipes/4442152-Get-recipes	0	2022-01-02 01:20:00
Best meal planning app recommendations	https://www.mumsnet.com/talk/food_and_recipes/4442054-Best-meal-planning-app-recommendations	0	2022-01-01 22:24:00
Turkey & ham pie recipe recommendations	https://www.mumsnet.com/talk/food_and_recipes/4437553-Turkey-ham-pie-recipe-recommendations	11	2022-01-01 20:49:00
Leftover Christmas veg	https://www.mumsnet.com/talk/food_and_recipes/4440175-Leftover-Christmas-veg	9	2022-01-01 19:05:00
Tried and tested Beef Wellington Recipe ??	https://www.mumsnet.com/talk/food_and_recipes/4438240-Tried-and-tested-Beef-Wellington-Recipe	4	2022-01-01 16:07:00
How do you make a flat white in your fancy coffee machine?	https://www.mumsnet.com/talk/food_and_recipes/4441397-how-do-you-make-a-flat-white-in-your-fancy-coffee-machine	2	2022-01-01 12:45:00
Our Place - always pan/perfect pot	https://www.mumsnet.com/talk/food_and_recipes/4440614-Our-Place-always-pan-perfect-pot	2	2022-01-01 11:59:00
Red wine sauce (or other sauce for a Wellington)	https://www.mumsnet.com/talk/food_and_recipes/4440687-Red-wine-sauce-or-other-sauce-for-a-Wellington	1	2022-01-01 10:59:00
Meat eaters anonymous, help me find some meat free inspiration!	https://www.mumsnet.com/talk/food_and_recipes/4439790-meat-eaters-anonymous-help-me-find-some-meat-free-inspiration	5	2022-01-01 09:46:00
Veggie sausages	https://www.mumsnet.com/talk/food_and_recipes/4439090-Veggie-sausages	3	2021-12-31 18:32:00
Help!! Beef stock substitute in cottage pie!	https://www.mumsnet.com/talk/food_and_recipes/4440919-Help-Beef-stock-substitute-in-cottage-pie	14	2021-12-31 18:23:00
Powder Bovril V jar Bovril	https://www.mumsnet.com/talk/food_and_recipes/4440824-powder-bovril-v-jar-bovril	6	2021-12-31 17:58:00
Meal plan help - family of 4	https://www.mumsnet.com/talk/food_and_recipes/4439762-meal-plan-help-family-of-4	16	2021-12-31 00:34:00
What are you having for NYE?	https://www.mumsnet.com/talk/food_and_recipes/4437792-What-are-you-having-for-NYE	35	2021-12-30 20:12:00
Can you overcook slow cooker gammon??	https://www.mumsnet.com/talk/food_and_recipes/3774684-can-you-overcook-slow-cooker-gammon	6	2021-12-30 19:53:00
PAGE 22
FoodRecipes_SubTopics_name	FoodRecipes_SubTopics_url	FoodRecipes_SubTopics_Replies	FoodRecipes_SubTopics_Date_TimeStamp
Best Thai and Indonesian cook books?	https://www.mumsnet.com/talk/food_and_recipes/4451121-Best-Thai-and-Indonesian-cook-books	6	2022-01-12 17:27:00
Kamado Grill Cookbook- with photos?	https://www.mumsnet.com/talk/food_and_recipes/4385889-kamado-grill-cookbook-with-photos	7	2022-01-12 09:56:00
Cinnamon apples, anyone?	https://www.mumsnet.com/talk/food_and_recipes/4451258-Cinnamon-apples-anyone	6	2022-01-12 09:11:00
Delicious Slow Cooker Recipes please!	https://www.mumsnet.com/talk/food_and_recipes/4448793-delicious-slow-cooker-recipes-please	25	2022-01-12 08:09:00
Heathy slow cooker recipes - any recommendations?	https://www.mumsnet.com/talk/food_and_recipes/4451157-heathy-slow-cooker-recipes-any-recommendations	1	2022-01-11 21:28:00
Worried about sons future	https://www.mumsnet.com/talk/food_and_recipes/4451076-Worried-about-sons-future	15	2022-01-11 20:46:00
Best Thai and Indonesian cook books	https://www.mumsnet.com/talk/food_and_recipes/4451120-Best-Thai-and-Indonesian-cook-books	0	2022-01-11 19:58:00
Defined brownies/Brookies	https://www.mumsnet.com/talk/food_and_recipes/4450341-defined-brownies-brookies	1	2022-01-11 19:49:00
Store cupboard help	https://www.mumsnet.com/talk/food_and_recipes/4449865-Store-cupboard-help	31	2022-01-11 18:41:00
Cupcake help	https://www.mumsnet.com/talk/food_and_recipes/4450648-Cupcake-help	9	2022-01-11 16:35:00
What seasons for chicken breast so it doesnt taste like sadness	https://www.mumsnet.com/talk/food_and_recipes/4447579-What-seasons-for-chicken-breast-so-it-doesnt-taste-like-sadness	22	2022-01-11 14:36:00
Soft but tasty recipes?	https://www.mumsnet.com/talk/food_and_recipes/4449441-Soft-but-tasty-recipes	25	2022-01-11 12:49:00
HEEEELP Mumsnet, my jelly hasn't set	https://www.mumsnet.com/talk/food_and_recipes/4203841-heeeelp-mumsnet-my-jelly-hasn-t-set	6	2022-01-11 11:34:00
Can you dilute jelly?	https://www.mumsnet.com/talk/food_and_recipes/4201089-Can-you-dilute-jelly	3	2022-01-11 10:30:00
This is a joy.	https://www.mumsnet.com/talk/food_and_recipes/4450565-This-is-a-joy	2	2022-01-11 09:59:00
Help! - Lightweight Stainless Steel Pans with handles that donâ€™t singe you!	https://www.mumsnet.com/talk/food_and_recipes/4450552-Help-Lightweight-Stainless-Steel-Pans-with-handles-that-don-t-singe-you	0	2022-01-11 09:07:00
Vegetarian alternative to beef for a Stroganoff that isn't mushrooms or pretend meat?	https://www.mumsnet.com/talk/food_and_recipes/4433026-Vegetarian-alternative-to-beef-for-a-Stroganoff-that-isnt-mushrooms-or-pretend-meat	29	2022-01-11 09:01:00
One pot dishes that donâ€™t have tomatoes as a base?	https://www.mumsnet.com/talk/food_and_recipes/4449399-One-pot-dishes-that-don-t-have-tomatoes-as-a-base	71	2022-01-11 05:14:00
Got my InstantPot pressure cooker yesterday	https://www.mumsnet.com/talk/food_and_recipes/2236192-Got-my-InstantPot-pressure-cooker-yesterday	15	2022-01-10 15:33:00
Bananas. I have a fruit bow full of over ripe bananasâ€¦	https://www.mumsnet.com/talk/food_and_recipes/4448856-Bananas-I-have-a-fruit-bow-full-of-over-ripe-bananas	30	2022-01-10 11:46:00
Help - bread suddenly not rising - Panasonic breadmaker	https://www.mumsnet.com/talk/food_and_recipes/2688173-help-bread-suddenly-not-rising-panasonic-breadmaker	31	2022-01-10 11:21:00
What shall I do with a packet of coconut flakes?	https://www.mumsnet.com/talk/food_and_recipes/4447889-what-shall-i-do-with-a-packet-of-coconut-flakes	22	2022-01-10 09:47:00
Anyone got a nice pasta bake (veggie) recipe?	https://www.mumsnet.com/talk/food_and_recipes/4448088-Anyone-got-a-nice-pasta-bake-veggie-recipe	10	2022-01-09 22:15:00
Buffet food ideas please?!	https://www.mumsnet.com/talk/food_and_recipes/4449209-Buffet-food-ideas-please	4	2022-01-09 22:12:00
allplants Â£20 off	https://www.mumsnet.com/talk/food_and_recipes/4449130-allplants-20-off	0	2022-01-09 17:35:00
Freezer Staples	https://www.mumsnet.com/talk/food_and_recipes/4447248-freezer-staples	25	2022-01-09 16:34:00
Got a roll of puff pastry........	https://www.mumsnet.com/talk/food_and_recipes/4446348-Got-a-roll-of-puff-pastry	27	2022-01-09 15:21:00
Anyone else think rock cakes are undervalued?	https://www.mumsnet.com/talk/food_and_recipes/4443585-Anyone-else-think-rock-cakes-are-undervalued	22	2022-01-09 10:43:00
Gnocchi	https://www.mumsnet.com/talk/food_and_recipes/4448180-gnocchi	11	2022-01-08 22:08:00
Recipe review club	https://www.mumsnet.com/talk/food_and_recipes/4028036-Recipe-review-club	933	2022-01-08 14:48:00
Sourdough - tools for the job	https://www.mumsnet.com/talk/food_and_recipes/4447053-Sourdough-tools-for-the-job	4	2022-01-08 09:48:00
Tell me your favourite cookbooks for Healthy Midweek Family Meals	https://www.mumsnet.com/talk/food_and_recipes/4446382-Tell-me-your-favourite-cookbooks-for-Healthy-Midweek-Family-Meals	2	2022-01-08 09:40:00
Best Italian recipes	https://www.mumsnet.com/talk/food_and_recipes/4447450-best-italian-recipes	2	2022-01-07 20:50:00
Duck breasts	https://www.mumsnet.com/talk/food_and_recipes/4446647-duck-breasts	3	2022-01-07 14:04:00
Does anyone have veg/salad/fruit boxes delivered?	https://www.mumsnet.com/talk/food_and_recipes/4299183-does-anyone-have-veg-salad-fruit-boxes-delivered	10	2022-01-07 10:50:00
Best place for organic fruit and veg	https://www.mumsnet.com/talk/food_and_recipes/4244751-Best-place-for-organic-fruit-and-veg	11	2022-01-06 21:34:00
Veg box ideas / recipes please	https://www.mumsnet.com/talk/food_and_recipes/4419475-veg-box-ideas-recipes-please	7	2022-01-06 20:59:00
Lidl lobster and crayfish macaroni cheese	https://www.mumsnet.com/talk/food_and_recipes/4446359-lidl-lobster-and-crayfish-macaroni-cheese	3	2022-01-06 20:48:00
Moser Roth Madagascan Vanilla Chocolate	https://www.mumsnet.com/talk/food_and_recipes/4446547-Moser-Roth-Madagascan-Vanilla-Chocolate	2	2022-01-06 20:22:00
Recipes for a steam oven	https://www.mumsnet.com/talk/food_and_recipes/4445626-Recipes-for-a-steam-oven	1	2022-01-06 18:02:00
Vegetarian Meal/Snack Ideas Pls - kids?	https://www.mumsnet.com/talk/food_and_recipes/4445606-Vegetarian-Meal-Snack-Ideas-Pls-kids	19	2022-01-06 09:57:00
Left over stilton	https://www.mumsnet.com/talk/food_and_recipes/4445111-left-over-stilton	28	2022-01-06 00:34:00
Recipe inspiration for more veggies please!	https://www.mumsnet.com/talk/food_and_recipes/4444566-Recipe-inspiration-for-more-veggies-please	10	2022-01-05 21:33:00
What are your favourite Greeb Roasting Tin recipes?	https://www.mumsnet.com/talk/food_and_recipes/4440022-what-are-your-favourite-greeb-roasting-tin-recipes	15	2022-01-05 21:32:00
Help!! White sauce tastes too floury can I rescue it?	https://www.mumsnet.com/talk/food_and_recipes/4445288-help-white-sauce-tastes-too-floury-can-i-rescue-it	15	2022-01-05 14:53:00
Flour mites!	https://www.mumsnet.com/talk/food_and_recipes/258540-flour-mites	31	2022-01-05 11:16:00
Soda bread recipe - with skimmed milk?	https://www.mumsnet.com/talk/food_and_recipes/4444374-Soda-bread-recipe-with-skimmed-milk	3	2022-01-05 09:31:00
What to eat with meat free burgers?	https://www.mumsnet.com/talk/food_and_recipes/4444883-what-to-eat-with-meat-free-burgers	14	2022-01-05 01:50:00
Which Hairy Dieters cookbook?	https://www.mumsnet.com/talk/food_and_recipes/4444381-Which-Hairy-Dieters-cookbook	5	2022-01-04 22:58:00
Non stick pans that are safe?	https://www.mumsnet.com/talk/food_and_recipes/4444580-Non-stick-pans-that-are-safe	3	2022-01-04 22:55:00
PAGE 21
FoodRecipes_SubTopics_name	FoodRecipes_SubTopics_url	FoodRecipes_SubTopics_Replies	FoodRecipes_SubTopics_Date_TimeStamp
Perfect brunch menu	https://www.mumsnet.com/talk/food_and_recipes/4445618-Perfect-brunch-menu	34	2022-01-21 22:38:00
Leftover "sausage" roll filling	https://www.mumsnet.com/talk/food_and_recipes/4459777-Leftover-sausage-roll-filling	7	2022-01-21 21:15:00
Crockpot recipes	https://www.mumsnet.com/talk/food_and_recipes/4455777-crockpot-recipes	2	2022-01-21 18:44:00
Breadmaker - using spelt or kamut flour?	https://www.mumsnet.com/talk/food_and_recipes/4459657-Breadmaker-using-spelt-or-kamut-flour	1	2022-01-21 17:25:00
Food ideas whilst on a very tight budget	https://www.mumsnet.com/talk/food_and_recipes/4457098-food-ideas-whilst-on-a-very-tight-budget	13	2022-01-21 14:46:00
I have 250g of pork mince to use up - recipes please!	https://www.mumsnet.com/talk/food_and_recipes/4459238-I-have-250g-of-pork-mince-to-use-up-recipes-please	19	2022-01-21 14:17:00
Recipe box subscription but without the food..?!?	https://www.mumsnet.com/talk/food_and_recipes/4453833-recipe-box-subscription-but-without-the-food	23	2022-01-21 10:14:00
short crust pastry out of date	https://www.mumsnet.com/talk/food_and_recipes/4459285-short-crust-pastry-out-of-date	4	2022-01-21 10:06:00
What's your most used, underrated cookbook?	https://www.mumsnet.com/talk/food_and_recipes/4454479-Whats-your-most-used-underrated-cookbook	92	2022-01-21 06:15:00
Healthy savoury snacks	https://www.mumsnet.com/talk/food_and_recipes/4455584-healthy-savoury-snacks	19	2022-01-20 23:44:00
Nursery food bank recipes	https://www.mumsnet.com/talk/food_and_recipes/4458813-nursery-food-bank-recipes	7	2022-01-20 18:57:00
How to stop spending so much money on food!	https://www.mumsnet.com/talk/food_and_recipes/4453750-How-to-stop-spending-so-much-money-on-food	20	2022-01-20 17:10:00
what can I add to these dishes for you bizazz?	https://www.mumsnet.com/talk/food_and_recipes/4458182-what-can-I-add-to-these-dishes-for-you-bizazz	5	2022-01-20 07:32:00
Chicken hasn't decorated properly	https://www.mumsnet.com/talk/food_and_recipes/4458033-chicken-hasn-t-decorated-properly	79	2022-01-20 00:55:00
Claudia Roden's New Book of Middle Eastern food	https://www.mumsnet.com/talk/food_and_recipes/4457484-claudia-roden-s-new-book-of-middle-eastern-food	5	2022-01-19 21:30:00
Crisp Sandwich	https://www.mumsnet.com/talk/food_and_recipes/4455997-Crisp-Sandwich	111	2022-01-19 20:01:00
Ideas for keto lunch guest	https://www.mumsnet.com/talk/food_and_recipes/4454184-Ideas-for-keto-lunch-guest	7	2022-01-19 16:00:00
What do you eat for lunch if working from home and dieting?	https://www.mumsnet.com/talk/food_and_recipes/4456736-What-do-you-eat-for-lunch-if-working-from-home-and-dieting	60	2022-01-19 14:58:00
Do you have any foodie goals / resolutions for 2022?	https://www.mumsnet.com/talk/food_and_recipes/4453686-Do-you-have-any-foodie-goals-resolutions-for-2022	11	2022-01-19 12:35:00
Pimp my houmous, please!	https://www.mumsnet.com/talk/food_and_recipes/4457179-Pimp-my-houmous-please	18	2022-01-19 11:41:00
Meal plans	https://www.mumsnet.com/talk/food_and_recipes/4120091-Meal-plans	654	2022-01-19 09:18:00
Beef stroganoff but without mushrooms - what would you use instead??	https://www.mumsnet.com/talk/food_and_recipes/4457066-Beef-stroganoff-but-without-mushrooms-what-would-you-use-instead	15	2022-01-18 20:27:00
Recipes using sweet chilli sausages	https://www.mumsnet.com/talk/food_and_recipes/2464380-Recipes-using-sweet-chilli-sausages	8	2022-01-18 15:29:00
Forgot baking powder!	https://www.mumsnet.com/talk/food_and_recipes/4456219-Forgot-baking-powder	7	2022-01-18 13:52:00
Synthetic cream used in cream cakes from bakery?	https://www.mumsnet.com/talk/food_and_recipes/4452088-synthetic-cream-used-in-cream-cakes-from-bakery	29	2022-01-17 18:56:00
Aldi air fryer	https://www.mumsnet.com/talk/food_and_recipes/4455112-aldi-air-fryer	4	2022-01-17 16:54:00
Where has the cherry juice gone ?	https://www.mumsnet.com/talk/food_and_recipes/4454943-Where-has-the-cherry-juice-gone	9	2022-01-17 15:38:00
Instant Pot Recipes	https://www.mumsnet.com/talk/food_and_recipes/4454303-instant-pot-recipes	5	2022-01-17 08:26:00
A brilliant way of making chili, bologonese sauce, cottage pie etc	https://www.mumsnet.com/talk/food_and_recipes/4451453-A-brilliant-way-of-making-chili-bologonese-sauce-cottage-pie-etc	11	2022-01-17 06:36:00
Left over stew "sauce"?	https://www.mumsnet.com/talk/food_and_recipes/1904707-Left-over-stew-sauce	15	2022-01-16 23:07:00
Chicken past use-by date	https://www.mumsnet.com/talk/food_and_recipes/4455452-Chicken-past-use-by-date	2	2022-01-16 21:01:00
Help me use up these vegetables!	https://www.mumsnet.com/talk/food_and_recipes/4455176-Help-me-use-up-these-vegetables	11	2022-01-16 20:59:00
Following day packed lunch ideas with no fridge	https://www.mumsnet.com/talk/food_and_recipes/4454778-following-day-packed-lunch-ideas-with-no-fridge	68	2022-01-16 20:26:00
Give me some ideas for batch cooking	https://www.mumsnet.com/talk/food_and_recipes/4455333-Give-me-some-ideas-for-batch-cooking	7	2022-01-16 20:20:00
Chocolate Gingers	https://www.mumsnet.com/talk/food_and_recipes/4455287-Chocolate-Gingers	1	2022-01-16 18:13:00
Please tell me what else I can prepare as main meals!	https://www.mumsnet.com/talk/food_and_recipes/4451930-Please-tell-me-what-else-I-can-prepare-as-main-meals	49	2022-01-16 14:12:00
Megan Rossi, eat more live well	https://www.mumsnet.com/talk/food_and_recipes/4454788-megan-rossi-eat-more-live-well	3	2022-01-16 12:29:00
Sourdough bread makers - how hard is it?	https://www.mumsnet.com/talk/food_and_recipes/4454607-Sourdough-bread-makers-how-hard-is-it	28	2022-01-16 08:03:00
Macaroni cheese	https://www.mumsnet.com/talk/food_and_recipes/4450106-Macaroni-cheese	101	2022-01-16 02:41:00
HP Sauce replacement?	https://www.mumsnet.com/talk/food_and_recipes/4454351-HP-Sauce-replacement	8	2022-01-15 20:10:00
Anyone own Floyd on France?	https://www.mumsnet.com/talk/food_and_recipes/4445597-anyone-own-floyd-on-france	16	2022-01-15 13:16:00
Cakes made with margarine?	https://www.mumsnet.com/talk/food_and_recipes/1639217-Cakes-made-with-margarine	27	2022-01-14 22:46:00
Strong pickled onion recipe	https://www.mumsnet.com/talk/food_and_recipes/4434046-strong-pickled-onion-recipe	10	2022-01-14 19:56:00
Cranberries!	https://www.mumsnet.com/talk/food_and_recipes/4450912-Cranberries	10	2022-01-14 19:15:00
A really good BAKED cheesecake recipe?	https://www.mumsnet.com/talk/food_and_recipes/4447247-A-really-good-BAKED-cheesecake-recipe	21	2022-01-14 17:27:00
Birthday cake help needed for a complete novice	https://www.mumsnet.com/talk/food_and_recipes/4452521-Birthday-cake-help-needed-for-a-complete-novice	6	2022-01-14 14:45:00
Whatâ€™s your simple go to veggie lasagne recipe?	https://www.mumsnet.com/talk/food_and_recipes/4444896-What-s-your-simple-go-to-veggie-lasagne-recipe	23	2022-01-14 00:27:00
Quick! need a recipe for family-friendly buffet dish	https://www.mumsnet.com/talk/food_and_recipes/4452482-Quick-need-a-recipe-for-family-friendly-buffet-dish	9	2022-01-13 22:17:00
Butter icing quantities????	https://www.mumsnet.com/talk/food_and_recipes/4452911-Butter-icing-quantities	5	2022-01-13 21:44:00
Give me your best antipasti items	https://www.mumsnet.com/talk/food_and_recipes/4452778-give-me-your-best-antipasti-items	2	2022-01-13 18:43:00
PAGE 20
FoodRecipes_SubTopics_name	FoodRecipes_SubTopics_url	FoodRecipes_SubTopics_Replies	FoodRecipes_SubTopics_Date_TimeStamp
Vegetarian roast dinner ideas (not nut roast)	https://www.mumsnet.com/talk/food_and_recipes/4462313-Vegetarian-roast-dinner-ideas-not-nut-roast	37	2022-02-01 07:15:00
Best and easiest pornstar martini recipe?	https://www.mumsnet.com/talk/food_and_recipes/4467807-Best-and-easiest-pornstar-martini-recipe	21	2022-01-31 22:08:00
Frozen Chicago town pizza.. can I turn it into a calzone?	https://www.mumsnet.com/talk/food_and_recipes/4468883-frozen-chicago-town-pizza-can-i-turn-it-into-a-calzone	5	2022-01-31 19:02:00
Extra Virgin Olive Oil	https://www.mumsnet.com/talk/food_and_recipes/4467727-Extra-Virgin-Olive-Oil	19	2022-01-31 18:35:00
Quick and easy vegan self catering dishes please	https://www.mumsnet.com/talk/food_and_recipes/4467478-quick-and-easy-vegan-self-catering-dishes-please	17	2022-01-31 16:32:00
What oats to use for home made museli?	https://www.mumsnet.com/talk/food_and_recipes/4468101-What-oats-to-use-for-home-made-museli	3	2022-01-31 09:22:00
How would you make this?	https://www.mumsnet.com/talk/food_and_recipes/4463586-How-would-you-make-this	7	2022-01-30 17:18:00
Is there an app/website where you can put in the contents of your fridge and it will give you recipe suggestions?	https://www.mumsnet.com/talk/food_and_recipes/4458294-Is-there-an-app-website-where-you-can-put-in-the-contents-of-your-fridge-and-it-will-give-you-recipe-suggestions	7	2022-01-30 12:57:00
Bang bang cauliflower	https://www.mumsnet.com/talk/food_and_recipes/4462721-Bang-bang-cauliflower	2	2022-01-30 12:48:00
Bean burger disaster	https://www.mumsnet.com/talk/food_and_recipes/4450163-bean-burger-disaster	10	2022-01-30 08:31:00
Homemade pot noodle	https://www.mumsnet.com/talk/food_and_recipes/4460263-homemade-pot-noodle	2	2022-01-30 08:18:00
Chinese food order	https://www.mumsnet.com/talk/food_and_recipes/4466969-Chinese-food-order	6	2022-01-29 23:34:00
Granola bars	https://www.mumsnet.com/talk/food_and_recipes/4458965-granola-bars	7	2022-01-29 15:33:00
Cookery book for newly widowed elderly gent	https://www.mumsnet.com/talk/food_and_recipes/4460578-Cookery-book-for-newly-widowed-elderly-gent	45	2022-01-29 11:11:00
Yorkshire pudding or Toad in the Hole in glass Pyrex dish?	https://www.mumsnet.com/talk/food_and_recipes/4465613-Yorkshire-pudding-or-Toad-in-the-Hole-in-glass-Pyrex-dish	12	2022-01-28 18:45:00
Alternative to Sunflower oil?	https://www.mumsnet.com/talk/food_and_recipes/4465615-Alternative-to-Sunflower-oil	8	2022-01-28 13:46:00
How do I use this stone/ceramic crock pot?	https://www.mumsnet.com/talk/food_and_recipes/4465694-How-do-I-use-this-stone-ceramic-crock-pot	6	2022-01-28 11:56:00
Platinum pudding competition for Jubilee	https://www.mumsnet.com/talk/food_and_recipes/4449669-Platinum-pudding-competition-for-Jubilee	4	2022-01-27 20:27:00
Dried Sour Cherries	https://www.mumsnet.com/talk/food_and_recipes/4451119-Dried-Sour-Cherries	30	2022-01-27 19:48:00
Plant based but low carb cookbook?	https://www.mumsnet.com/talk/food_and_recipes/4452904-plant-based-but-low-carb-cookbook	7	2022-01-27 18:43:00
What are you cooking today?	https://www.mumsnet.com/talk/food_and_recipes/4442266-What-are-you-cooking-today	197	2022-01-27 18:37:00
Marmalade question	https://www.mumsnet.com/talk/food_and_recipes/4462795-marmalade-question	4	2022-01-27 18:08:00
Can I use macaroni instead of lasagne?	https://www.mumsnet.com/talk/food_and_recipes/4465099-Can-I-use-macaroni-instead-of-lasagne	3	2022-01-27 17:01:00
Throw quick and healthy recipes my way please	https://www.mumsnet.com/talk/food_and_recipes/4463418-Throw-quick-and-healthy-recipes-my-way-please	15	2022-01-27 16:02:00
First dinner party since newborn, help me!	https://www.mumsnet.com/talk/food_and_recipes/4464004-First-dinner-party-since-newborn-help-me	18	2022-01-27 11:58:00
Could I cook potato cakes in Yorkshire pudding tins?	https://www.mumsnet.com/talk/food_and_recipes/4463902-Could-I-cook-potato-cakes-in-Yorkshire-pudding-tins	3	2022-01-26 23:29:00
No oil air fryer recipes	https://www.mumsnet.com/talk/food_and_recipes/4462616-No-oil-air-fryer-recipes	4	2022-01-26 22:40:00
Gluten free and vegan afternoon tea	https://www.mumsnet.com/talk/food_and_recipes/4462584-gluten-free-and-vegan-afternoon-tea	14	2022-01-26 22:32:00
White wine recommendations	https://www.mumsnet.com/talk/food_and_recipes/4462014-white-wine-recommendations	13	2022-01-26 10:25:00
Frozen mixed seafood, squid mussels etcâ€¦best recipes	https://www.mumsnet.com/talk/food_and_recipes/4461874-Frozen-mixed-seafood-squid-mussels-etc-best-recipes	9	2022-01-26 02:53:00
Help a baking novice pls!	https://www.mumsnet.com/talk/food_and_recipes/4463189-Help-a-baking-novice-pls	4	2022-01-25 15:27:00
Recipe ideas for veggie DS- protein and iron	https://www.mumsnet.com/talk/food_and_recipes/4461980-Recipe-ideas-for-veggie-DS-protein-and-iron	11	2022-01-25 10:27:00
Please critique my menu	https://www.mumsnet.com/talk/food_and_recipes/4461912-please-critique-my-menu	66	2022-01-25 08:27:00
If you're gluten/dairy free, what meals do you eat?	https://www.mumsnet.com/talk/food_and_recipes/4460132-If-youre-gluten-dairy-free-what-meals-do-you-eat	16	2022-01-24 20:54:00
Cooking without salt/ stock cubes etc	https://www.mumsnet.com/talk/food_and_recipes/4462410-cooking-without-salt-stock-cubes-etc	13	2022-01-24 19:58:00
Chestnuts still available anywhere?	https://www.mumsnet.com/talk/food_and_recipes/4459535-Chestnuts-still-available-anywhere	3	2022-01-24 19:36:00
Gravy from pork belly?	https://www.mumsnet.com/talk/food_and_recipes/4461195-gravy-from-pork-belly	17	2022-01-24 11:34:00
Best Nigella book	https://www.mumsnet.com/talk/food_and_recipes/4460655-best-nigella-book	27	2022-01-24 10:12:00
Freezing cupcakes	https://www.mumsnet.com/talk/food_and_recipes/4461953-Freezing-cupcakes	1	2022-01-24 09:49:00
Is this fish OK?	https://www.mumsnet.com/talk/food_and_recipes/4461846-Is-this-fish-OK	4	2022-01-24 07:20:00
Buffet for 86	https://www.mumsnet.com/talk/food_and_recipes/4455573-Buffet-for-86	13	2022-01-23 21:44:00
Pancakes	https://www.mumsnet.com/talk/food_and_recipes/4459150-Pancakes	9	2022-01-23 21:10:00
What to serve with roast lamb?	https://www.mumsnet.com/talk/food_and_recipes/4460370-what-to-serve-with-roast-lamb	14	2022-01-23 18:21:00
HELP! Cooking instructions required for M & S Collection Slow-Cook British Pork Belly Feast (Serves 6)	https://www.mumsnet.com/talk/food_and_recipes/4436061-help-cooking-instructions-required-for-m-s-collection-slow-cook-british-pork-belly-feast-serves-6	3	2022-01-23 13:10:00
co-op weetabix	https://www.mumsnet.com/talk/food_and_recipes/4461143-co-op-weetabix	0	2022-01-23 12:19:00
Batch cooking	https://www.mumsnet.com/talk/food_and_recipes/4460817-batch-cooking	13	2022-01-23 12:15:00
Friendship cake - German or Dutch	https://www.mumsnet.com/talk/food_and_recipes/4460754-friendship-cake-german-or-dutch	4	2022-01-22 22:24:00
Lumpy bumpy cake	https://www.mumsnet.com/talk/food_and_recipes/4459696-Lumpy-bumpy-cake	7	2022-01-22 21:04:00
Chicken breast V thigh	https://www.mumsnet.com/talk/food_and_recipes/4460218-chicken-breast-v-thigh	15	2022-01-22 19:15:00
Catering for a pool party	https://www.mumsnet.com/talk/food_and_recipes/4453980-Catering-for-a-pool-party	14	2022-01-22 14:35:00
PAGE 19
FoodRecipes_SubTopics_name	FoodRecipes_SubTopics_url	FoodRecipes_SubTopics_Replies	FoodRecipes_SubTopics_Date_TimeStamp
How do I make proper crispy tofu in an air fryer?	https://www.mumsnet.com/talk/food_and_recipes/4472376-How-do-I-make-proper-crispy-tofu-in-an-air-fryer	28	2022-02-08 21:31:00
could I freeze a meat casserole with an added egg and lemon sauce ?	https://www.mumsnet.com/talk/food_and_recipes/4472196-could-I-freeze-a-meat-casserole-with-an-added-egg-and-lemon-sauce	1	2022-02-08 20:47:00
Ninja foodie	https://www.mumsnet.com/talk/food_and_recipes/4476259-ninja-foodie	2	2022-02-08 20:33:00
Empty freezers and starting fresh	https://www.mumsnet.com/talk/food_and_recipes/4474961-empty-freezers-and-starting-fresh	13	2022-02-08 19:32:00
Anyone got a good T&T beef stifado recipe?	https://www.mumsnet.com/talk/food_and_recipes/4476135-Anyone-got-a-good-T-T-beef-stifado-recipe	0	2022-02-08 14:51:00
Freezing fresh chicken / mince ?	https://www.mumsnet.com/talk/food_and_recipes/4475662-freezing-fresh-chicken-mince	1	2022-02-07 22:42:00
65% off your first Gousto box	https://www.mumsnet.com/talk/food_and_recipes/4475339-65-off-your-first-Gousto-box	0	2022-02-07 17:38:00
Please help me out with this bolognese recipe!	https://www.mumsnet.com/talk/food_and_recipes/4462440-Please-help-me-out-with-this-bolognese-recipe	10	2022-02-07 16:31:00
Starter ideas for a dinner party?	https://www.mumsnet.com/talk/food_and_recipes/4474307-Starter-ideas-for-a-dinner-party	7	2022-02-07 11:58:00
Please help me cook my first Xmas dinner (it was postponed from covid so doing it this weekend)	https://www.mumsnet.com/talk/food_and_recipes/4470202-Please-help-me-cook-my-first-Xmas-dinner-it-was-postponed-from-covid-so-doing-it-this-weekend	14	2022-02-07 10:43:00
Flaky pastry: butter, lard or beef dripping?	https://www.mumsnet.com/talk/food_and_recipes/4473917-Flaky-pastry-butter-lard-or-beef-dripping	2	2022-02-07 04:56:00
Help me understand traybakes	https://www.mumsnet.com/talk/food_and_recipes/4472671-Help-me-understand-traybakes	38	2022-02-06 20:34:00
Food for ailing dad?	https://www.mumsnet.com/talk/food_and_recipes/4472760-Food-for-ailing-dad	36	2022-02-06 19:28:00
New smoothie maker - ideas needed!	https://www.mumsnet.com/talk/food_and_recipes/4474401-New-smoothie-maker-ideas-needed	3	2022-02-06 19:06:00
A decent cherry pie recipe	https://www.mumsnet.com/talk/food_and_recipes/4474415-A-decent-cherry-pie-recipe	1	2022-02-06 19:04:00
Reusing pickled onion vinegar?	https://www.mumsnet.com/talk/food_and_recipes/4474245-reusing-pickled-onion-vinegar	0	2022-02-06 15:29:00
Best meal box delivery	https://www.mumsnet.com/talk/food_and_recipes/4430424-Best-meal-box-delivery	18	2022-02-06 14:43:00
Do you have a rotating meal plan?	https://www.mumsnet.com/talk/food_and_recipes/4473274-Do-you-have-a-rotating-meal-plan	21	2022-02-06 12:25:00
Is browning chicken before putting it in the slow cooker a waste of time?	https://www.mumsnet.com/talk/food_and_recipes/4473199-Is-browning-chicken-before-putting-it-in-the-slow-cooker-a-waste-of-time	33	2022-02-06 09:16:00
Making Keto bread in a maker	https://www.mumsnet.com/talk/food_and_recipes/4473863-Making-Keto-bread-in-a-maker	0	2022-02-06 08:56:00
Raspberry Jam Chicken	https://www.mumsnet.com/talk/food_and_recipes/4472843-Raspberry-Jam-Chicken	36	2022-02-06 06:27:00
Advice needed re dumpling dough	https://www.mumsnet.com/talk/food_and_recipes/4473345-Advice-needed-re-dumpling-dough	3	2022-02-05 20:03:00
What pork is this and how do I Cook?	https://www.mumsnet.com/talk/food_and_recipes/4473468-What-pork-is-this-and-how-do-I-Cook	8	2022-02-05 18:52:00
How do I Cook this turkey crown	https://www.mumsnet.com/talk/food_and_recipes/4473470-How-do-I-Cook-this-turkey-crown	5	2022-02-05 18:32:00
Does anyone buy their spices online	https://www.mumsnet.com/talk/food_and_recipes/2514762-Does-anyone-buy-their-spices-online	26	2022-02-05 18:03:00
Ideas for a treat I could bake for someone who is seriously ill...	https://www.mumsnet.com/talk/food_and_recipes/4472187-Ideas-for-a-treat-I-could-bake-for-someone-who-is-seriously-ill	8	2022-02-05 17:38:00
Where can I buy wheatgerm and bran	https://www.mumsnet.com/talk/food_and_recipes/4352265-Where-can-I-buy-wheatgerm-and-bran	9	2022-02-05 12:30:00
Need a recipe and can't go out to shops	https://www.mumsnet.com/talk/food_and_recipes/4471534-Need-a-recipe-and-cant-go-out-to-shops	11	2022-02-05 12:15:00
Your recommendations for a toasted sandwich maker please	https://www.mumsnet.com/talk/food_and_recipes/4472531-Your-recommendations-for-a-toasted-sandwich-maker-please	9	2022-02-05 07:59:00
Your favourite cheeses?	https://www.mumsnet.com/talk/food_and_recipes/4467707-your-favourite-cheeses	52	2022-02-04 23:17:00
Does anyone know other recipes like this - so that no side dish needed?	https://www.mumsnet.com/talk/food_and_recipes/4465556-Does-anyone-know-other-recipes-like-this-so-that-no-side-dish-needed	25	2022-02-04 19:59:00
Recipe for lamb casserole/stew with egg and lemon sauce	https://www.mumsnet.com/talk/food_and_recipes/4471573-Recipe-for-lamb-casserole-stew-with-egg-and-lemon-sauce	5	2022-02-04 19:16:00
Best Before End date	https://www.mumsnet.com/talk/food_and_recipes/4472486-Best-Before-End-date	5	2022-02-04 18:12:00
Spinach and Mushroom bhaji recipes please	https://www.mumsnet.com/talk/food_and_recipes/4471845-Spinach-and-Mushroom-bhaji-recipes-please	2	2022-02-04 17:58:00
Using up duck ragu	https://www.mumsnet.com/talk/food_and_recipes/4471655-Using-up-duck-ragu	5	2022-02-04 09:51:00
Ideas for meal prep breakfasts	https://www.mumsnet.com/talk/food_and_recipes/4465821-Ideas-for-meal-prep-breakfasts	20	2022-02-04 06:00:00
How to keep gluten free scones fresh?	https://www.mumsnet.com/talk/food_and_recipes/4470326-How-to-keep-gluten-free-scones-fresh	7	2022-02-03 22:54:00
Where to find Jerusalem artichoke?	https://www.mumsnet.com/talk/food_and_recipes/4471460-Where-to-find-Jerusalem-artichoke	28	2022-02-03 22:44:00
I need a muffin recipe if anyone has one to share please	https://www.mumsnet.com/talk/food_and_recipes/4467879-I-need-a-muffin-recipe-if-anyone-has-one-to-share-please	9	2022-02-03 16:12:00
Slow cook ideas need inspiration	https://www.mumsnet.com/talk/food_and_recipes/4469742-slow-cook-ideas-need-inspiration	9	2022-02-03 15:29:00
Butter cream icing	https://www.mumsnet.com/talk/food_and_recipes/1526125-Butter-cream-icing	25	2022-02-03 10:56:00
Effects of MSG	https://www.mumsnet.com/talk/food_and_recipes/4459618-Effects-of-MSG	39	2022-02-02 15:18:00
What shall I make for dinner tonight?	https://www.mumsnet.com/talk/food_and_recipes/4469677-what-shall-i-make-for-dinner-tonight	28	2022-02-02 10:21:00
Air fryer	https://www.mumsnet.com/talk/food_and_recipes/4469811-air-fryer	22	2022-02-01 22:42:00
What is your dirty secret?	https://www.mumsnet.com/talk/food_and_recipes/4461537-What-is-your-dirty-secret	35	2022-02-01 22:21:00
Homemade soup thermos	https://www.mumsnet.com/talk/food_and_recipes/4469586-Homemade-soup-thermos	8	2022-02-01 21:01:00
Snack ideas for a 14 month old	https://www.mumsnet.com/talk/food_and_recipes/4469343-Snack-ideas-for-a-14-month-old	4	2022-02-01 18:00:00
How do you serve food?	https://www.mumsnet.com/talk/food_and_recipes/4463387-how-do-you-serve-food	50	2022-02-01 14:02:00
Beef in the slow cooker	https://www.mumsnet.com/talk/food_and_recipes/4469376-beef-in-the-slow-cooker	5	2022-02-01 12:37:00
Is it ok to put a slow cooker on a timer?	https://www.mumsnet.com/talk/food_and_recipes/4468895-is-it-ok-to-put-a-slow-cooker-on-a-timer	2	2022-02-01 10:40:00
PAGE 18
FoodRecipes_SubTopics_name	FoodRecipes_SubTopics_url	FoodRecipes_SubTopics_Replies	FoodRecipes_SubTopics_Date_TimeStamp
Gravy doesn't thicken cottage pie	https://www.mumsnet.com/talk/food_and_recipes/4481065-Gravy-doesnt-thicken-cottage-pie	29	2022-02-19 10:58:00
Stream line weekly menus	https://www.mumsnet.com/talk/food_and_recipes/4485050-Stream-line-weekly-menus	2	2022-02-19 10:28:00
A â€˜what would you serve withâ€™ question	https://www.mumsnet.com/talk/food_and_recipes/4481526-A-what-would-you-serve-with-question	21	2022-02-18 16:45:00
Chicken recipes to go with salad	https://www.mumsnet.com/talk/food_and_recipes/4483987-Chicken-recipes-to-go-with-salad	11	2022-02-18 14:15:00
Food safety - undercooked food being served	https://www.mumsnet.com/talk/food_and_recipes/4484089-Food-safety-undercooked-food-being-served	4	2022-02-18 13:54:00
Cast iron pan chips	https://www.mumsnet.com/talk/food_and_recipes/4481515-Cast-iron-pan-chips	6	2022-02-18 13:07:00
How do you make packed lunches easy and nutritious?	https://www.mumsnet.com/talk/food_and_recipes/4484391-How-do-you-make-packed-lunches-easy-and-nutritious	15	2022-02-18 09:03:00
Best quick sausage casserole?	https://www.mumsnet.com/talk/food_and_recipes/4482155-best-quick-sausage-casserole	6	2022-02-18 08:38:00
Edible lavender	https://www.mumsnet.com/talk/food_and_recipes/4483233-Edible-lavender	14	2022-02-17 22:20:00
Batter using Yorkshire pudding mix	https://www.mumsnet.com/talk/food_and_recipes/4484009-Batter-using-Yorkshire-pudding-mix	16	2022-02-17 21:10:00
Healthy vegetarian after school snacks	https://www.mumsnet.com/talk/food_and_recipes/4481790-healthy-vegetarian-after-school-snacks	14	2022-02-17 14:45:00
healthy bakes/pies/lasagnes	https://www.mumsnet.com/talk/food_and_recipes/4482083-healthy-bakes-pies-lasagnes	8	2022-02-16 14:07:00
Valentine's Menu	https://www.mumsnet.com/talk/food_and_recipes/4476808-valentine-s-menu	15	2022-02-16 00:20:00
Meal plan thread?	https://www.mumsnet.com/talk/food_and_recipes/4480355-Meal-plan-thread	2	2022-02-15 20:53:00
App for using up ingredients?	https://www.mumsnet.com/talk/food_and_recipes/4480590-app-for-using-up-ingredients	4	2022-02-15 17:19:00
Chicken inspiration	https://www.mumsnet.com/talk/food_and_recipes/4481456-Chicken-inspiration	6	2022-02-14 19:27:00
Best shortbread recipe	https://www.mumsnet.com/talk/food_and_recipes/4480681-best-shortbread-recipe	4	2022-02-14 18:10:00
Low fat/salt/potassium - HELP!	https://www.mumsnet.com/talk/food_and_recipes/4481210-Low-fat-salt-potassium-HELP	2	2022-02-14 15:24:00
Lunch meal plan for a very fussy eater!	https://www.mumsnet.com/talk/food_and_recipes/4479697-lunch-meal-plan-for-a-very-fussy-eater	18	2022-02-14 12:09:00
Unopened but out of date jars and tins	https://www.mumsnet.com/talk/food_and_recipes/4480632-unopened-but-out-of-date-jars-and-tins	9	2022-02-14 09:43:00
Is Tofu similar to the Linda McCartney chicken pieces?	https://www.mumsnet.com/talk/food_and_recipes/4480658-is-tofu-similar-to-the-linda-mccartney-chicken-pieces	5	2022-02-13 20:53:00
Baking a celebration cake	https://www.mumsnet.com/talk/food_and_recipes/4480333-Baking-a-celebration-cake	1	2022-02-13 18:50:00
Lentils?	https://www.mumsnet.com/talk/food_and_recipes/4479631-lentils	18	2022-02-13 18:47:00
Roasting leeks	https://www.mumsnet.com/talk/food_and_recipes/4480451-Roasting-leeks	0	2022-02-13 15:13:00
Food ideas batch cooking	https://www.mumsnet.com/talk/food_and_recipes/4479049-food-ideas-batch-cooking	10	2022-02-12 22:37:00
Chicken in white wine sauce	https://www.mumsnet.com/talk/food_and_recipes/4479456-chicken-in-white-wine-sauce	6	2022-02-12 19:00:00
7yo wants to be vegetarian	https://www.mumsnet.com/talk/food_and_recipes/4477396-7yo-wants-to-be-vegetarian	7	2022-02-12 14:42:00
Is it ok to freeze and thaw ham?!	https://www.mumsnet.com/talk/food_and_recipes/4478754-Is-it-ok-to-freeze-and-thaw-ham	4	2022-02-12 09:24:00
Gousto referral	https://www.mumsnet.com/talk/food_and_recipes/4479247-Gousto-referral	1	2022-02-12 09:06:00
I have to ask - Coronation Chicken	https://www.mumsnet.com/talk/food_and_recipes/4473783-I-have-to-ask-Coronation-Chicken	48	2022-02-12 08:53:00
is this ok for Soup	https://www.mumsnet.com/talk/food_and_recipes/4478834-is-this-ok-for-Soup	12	2022-02-12 08:02:00
Lunchbox/snack ideas for a child that isn't very interested in food	https://www.mumsnet.com/talk/food_and_recipes/4475217-Lunchbox-snack-ideas-for-a-child-that-isnt-very-interested-in-food	27	2022-02-12 07:18:00
Thermomix users/fans please...	https://www.mumsnet.com/talk/food_and_recipes/3700251-Thermomix-users-fans-please	3	2022-02-11 17:16:00
Thermomix alternative	https://www.mumsnet.com/talk/food_and_recipes/4085915-Thermomix-alternative	3	2022-02-11 17:15:00
Is it safe to reheat prawns?	https://www.mumsnet.com/talk/food_and_recipes/4478680-Is-it-safe-to-reheat-prawns	7	2022-02-11 15:17:00
Making fairy cakes without kitchen scales.	https://www.mumsnet.com/talk/food_and_recipes/381250-making-fairy-cakes-without-kitchen-scales	14	2022-02-11 14:34:00
Roasting tin for making fish pie/ cottage pie	https://www.mumsnet.com/talk/food_and_recipes/4478565-Roasting-tin-for-making-fish-pie-cottage-pie	3	2022-02-11 12:43:00
Meal ideas!?	https://www.mumsnet.com/talk/food_and_recipes/4477343-meal-ideas	9	2022-02-11 09:59:00
Can you share your veggie korma recipes your kids enjoy, thanks!	https://www.mumsnet.com/talk/food_and_recipes/4474686-Can-you-share-your-veggie-korma-recipes-your-kids-enjoy-thanks	5	2022-02-10 22:56:00
Starter to go with seafood and shellfish	https://www.mumsnet.com/talk/food_and_recipes/4478179-Starter-to-go-with-seafood-and-shellfish	11	2022-02-10 21:30:00
Quickly please! Cod cheeks dish I can freeze!	https://www.mumsnet.com/talk/food_and_recipes/4478185-quickly-please-cod-cheeks-dish-i-can-freeze	3	2022-02-10 21:14:00
Vegetable roll	https://www.mumsnet.com/talk/food_and_recipes/4475708-vegetable-roll	1	2022-02-10 17:19:00
Slow release energy/ protein snack/ bar recipe ideas?	https://www.mumsnet.com/talk/food_and_recipes/4477480-Slow-release-energy-protein-snack-bar-recipe-ideas	2	2022-02-10 13:35:00
Ideas for easy prep or freezable meals for 15+ - plus allergies	https://www.mumsnet.com/talk/food_and_recipes/4477656-Ideas-for-easy-prep-or-freezable-meals-for-15-plus-allergies	10	2022-02-10 11:57:00
Can I use dried rosemary in a recipe that stipulates fresh?	https://www.mumsnet.com/talk/food_and_recipes/4476994-Can-I-use-dried-rosemary-in-a-recipe-that-stipulates-fresh	4	2022-02-09 14:17:00
I'm done with supermarkets	https://www.mumsnet.com/talk/food_and_recipes/4475495-Im-done-with-supermarkets	10	2022-02-09 13:26:00
If I cook this now, will it be ok at 6pm?	https://www.mumsnet.com/talk/food_and_recipes/4476719-if-i-cook-this-now-will-it-be-ok-at-6pm	4	2022-02-09 10:45:00
Dinner party amateur! Looking for something like cow au vin	https://www.mumsnet.com/talk/food_and_recipes/4475799-Dinner-party-amateur-Looking-for-something-like-cow-au-vin	11	2022-02-09 10:25:00
Meals with mushrooms as an ingredient when you donâ€™t like mushrooms	https://www.mumsnet.com/talk/food_and_recipes/4475271-Meals-with-mushrooms-as-an-ingredient-when-you-don-t-like-mushrooms	9	2022-02-09 08:38:00
What's in your Spice cupboard?	https://www.mumsnet.com/talk/food_and_recipes/4472321-Whats-in-your-Spice-cupboard	27	2022-02-08 21:36:00

## Sheet: Page 14 - 10
HEALTH
EXERCISE
PAGE 14
Exercise_SubTopics_name	Exercise_SubTopics_url	Exercise_SubTopics_Replies	Exercise_SubTopics_Date_TimeStamp
Marathon Chat Spring 2022	https://www.mumsnet.com/talk/exercise/4380319-Marathon-Chat-Spring-2022	22	2021-11-28 21:16:00
X country running - how hard?	https://www.mumsnet.com/talk/exercise/4344791-x-country-running-how-hard	19	2021-11-28 01:32:00
Does anyone pay for strava?	https://www.mumsnet.com/talk/exercise/4412035-Does-anyone-pay-for-strava	2	2021-11-27 16:31:00
Garmin/Strava question	https://www.mumsnet.com/talk/exercise/4411506-Garmin-Strava-question	8	2021-11-27 08:52:00
What's your preference?	https://www.mumsnet.com/talk/exercise/4409174-Whats-your-preference	24	2021-11-25 12:07:00
Can overweight middle age women actually start running?	https://www.mumsnet.com/talk/exercise/4359742-can-overweight-middle-age-women-actually-start-running	102	2021-11-24 06:25:00
Couch25k	https://www.mumsnet.com/talk/exercise/4407080-Couch25k	10	2021-11-23 04:28:00
VO2 max - what is yours and how much do you exercise?	https://www.mumsnet.com/talk/exercise/4401432-VO2-max-what-is-yours-and-how-much-do-you-exercise	28	2021-11-22 21:13:00
Trail running beginner	https://www.mumsnet.com/talk/exercise/4404200-Trail-running-beginner	7	2021-11-22 15:55:00
Best home treadmill	https://www.mumsnet.com/talk/exercise/4408178-Best-home-treadmill	0	2021-11-22 11:49:00
Where do I start?	https://www.mumsnet.com/talk/exercise/4401305-Where-do-I-start	33	2021-11-21 19:46:00
Joint pain and stiffness	https://www.mumsnet.com/talk/exercise/4401347-Joint-pain-and-stiffness	27	2021-11-21 19:21:00
Oxygen levels ??	https://www.mumsnet.com/talk/exercise/4406768-Oxygen-levels	2	2021-11-21 07:51:00
Canoes vs kayaks	https://www.mumsnet.com/talk/exercise/1783599-Canoes-vs-kayaks	9	2021-11-21 06:56:00
Can anyone recommend me pilates on YouTube for beginners?	https://www.mumsnet.com/talk/exercise/4403947-Can-anyone-recommend-me-pilates-on-YouTube-for-beginners	2	2021-11-17 21:02:00
10k to Marathon in 6 months?	https://www.mumsnet.com/talk/exercise/4402790-10k-to-Marathon-in-6-months	3	2021-11-16 19:26:00
Walking to work - what to wear	https://www.mumsnet.com/talk/exercise/4402759-Walking-to-work-what-to-wear	6	2021-11-16 18:05:00
Shona vertue method	https://www.mumsnet.com/talk/exercise/4403226-Shona-vertue-method	0	2021-11-16 12:47:00
Tips for using 8kg dumbbells	https://www.mumsnet.com/talk/exercise/4402219-Tips-for-using-8kg-dumbbells	12	2021-11-15 16:16:00
Sore eyes from cycling in winter - help!	https://www.mumsnet.com/talk/exercise/4391526-Sore-eyes-from-cycling-in-winter-help	8	2021-11-15 10:29:00
45min home workouts similar to Own Your Goals Davina	https://www.mumsnet.com/talk/exercise/4395520-45min-home-workouts-similar-to-Own-Your-Goals-Davina	3	2021-11-15 08:17:00
Barryâ€™s Bootcamp	https://www.mumsnet.com/talk/exercise/4401351-Barry-s-Bootcamp	1	2021-11-14 15:49:00
Running in the dark- best menâ€™s jacket	https://www.mumsnet.com/talk/exercise/4400430-Running-in-the-dark-best-men-s-jacket	3	2021-11-13 16:54:00
Will exercise ever feel easy?	https://www.mumsnet.com/talk/exercise/4156080-will-exercise-ever-feel-easy	35	2021-11-12 21:19:00
Runningxpert.com	https://www.mumsnet.com/talk/exercise/4399896-Runningxpert-com	0	2021-11-12 15:19:00
Counting lengths when swimming	https://www.mumsnet.com/talk/exercise/4398590-Counting-lengths-when-swimming	16	2021-11-12 00:53:00
Ordering a Garmin from Runningxpert.com	https://www.mumsnet.com/talk/exercise/4399432-Ordering-a-Garmin-from-Runningxpert-com	0	2021-11-11 23:11:00
IT Band syndrome	https://www.mumsnet.com/talk/exercise/4390348-IT-Band-syndrome	8	2021-11-11 16:38:00
Yoga for the completely inflexible?	https://www.mumsnet.com/talk/exercise/4397564-Yoga-for-the-completely-inflexible	16	2021-11-11 13:36:00
Anyone else find working out in the morning is too hard on your body?	https://www.mumsnet.com/talk/exercise/4396301-Anyone-else-find-working-out-in-the-morning-is-too-hard-on-your-body	6	2021-11-11 09:47:00
Reflective gear	https://www.mumsnet.com/talk/exercise/4375186-Reflective-gear	11	2021-11-10 20:50:00
Where to startâ€¦.	https://www.mumsnet.com/talk/exercise/4358710-Where-to-start	29	2021-11-08 09:53:00
Best exercise for toned stomach	https://www.mumsnet.com/talk/exercise/4373085-Best-exercise-for-toned-stomach	12	2021-11-08 07:47:00
Race day toilet visits?!?	https://www.mumsnet.com/talk/exercise/4395126-race-day-toilet-visits	1	2021-11-07 12:45:00
Asics running tights length help	https://www.mumsnet.com/talk/exercise/4386608-Asics-running-tights-length-help	1	2021-11-07 09:34:00
Sport & the Menstrual cycle	https://www.mumsnet.com/talk/exercise/4388970-Sport-the-Menstrual-cycle	1	2021-11-07 08:29:00
New to the gym after 15 years - help!	https://www.mumsnet.com/talk/exercise/4392562-New-to-the-gym-after-15-years-help	13	2021-11-06 19:40:00
Best Les Mills for cardio?	https://www.mumsnet.com/talk/exercise/4392830-best-les-mills-for-cardio	9	2021-11-04 19:37:00
Headphones and gym treadmill	https://www.mumsnet.com/talk/exercise/4390631-headphones-and-gym-treadmill	4	2021-11-03 11:50:00
I can never run for more than five or six minutes	https://www.mumsnet.com/talk/exercise/4371244-i-can-never-run-for-more-than-five-or-six-minutes	27	2021-11-01 08:15:00
When will I see results? RWL postnatal app	https://www.mumsnet.com/talk/exercise/4387172-When-will-I-see-results-RWL-postnatal-app	4	2021-11-01 07:16:00
How hard is it to buy a sports bra these days!	https://www.mumsnet.com/talk/exercise/4356503-how-hard-is-it-to-buy-a-sports-bra-these-days	44	2021-10-31 18:38:00
App to measure Distance	https://www.mumsnet.com/talk/exercise/4386581-app-to-measure-distance	5	2021-10-31 10:00:00
Most effective way to loose 2.5 stone	https://www.mumsnet.com/talk/exercise/4386254-most-effective-way-to-loose-2-5-stone	20	2021-10-30 15:46:00
Where can I get a great sports bra from?	https://www.mumsnet.com/talk/exercise/4386720-Where-can-I-get-a-great-sports-bra-from	14	2021-10-29 11:32:00
Cycling cleats	https://www.mumsnet.com/talk/exercise/4387199-cycling-cleats	11	2021-10-28 18:47:00
David Lloyd Leeds - has anyone joined recently?	https://www.mumsnet.com/talk/exercise/4379364-David-Lloyd-Leeds-has-anyone-joined-recently	8	2021-10-28 16:32:00
I have fallen in love... with boxing	https://www.mumsnet.com/talk/exercise/4379095-I-have-fallen-in-love-with-boxing	11	2021-10-28 10:27:00
Gym Cardio	https://www.mumsnet.com/talk/exercise/4385260-Gym-Cardio	5	2021-10-26 21:55:00
Music for running	https://www.mumsnet.com/talk/exercise/4363962-music-for-running	15	2021-10-26 14:45:00
PAGE 13
Exercise_SubTopics_name	Exercise_SubTopics_url	Exercise_SubTopics_Replies	Exercise_SubTopics_Date_TimeStamp
Tracking spin class on fitness watch	https://www.mumsnet.com/talk/exercise/4439185-Tracking-spin-class-on-fitness-watch	0	2021-12-29 20:47:00
What size in Nike running shoes?	https://www.mumsnet.com/talk/exercise/4437799-what-size-in-nike-running-shoes	8	2021-12-29 20:09:00
Gym wear	https://www.mumsnet.com/talk/exercise/4427773-Gym-wear	22	2021-12-29 12:06:00
Virtual runs/walks	https://www.mumsnet.com/talk/exercise/4438484-Virtual-runs-walks	4	2021-12-29 10:59:00
How can I get â€˜intoâ€™ exercise ?	https://www.mumsnet.com/talk/exercise/4435195-How-can-I-get-into-exercise	65	2021-12-29 08:24:00
Anyone back at the gym today?	https://www.mumsnet.com/talk/exercise/4435760-Anyone-back-at-the-gym-today	56	2021-12-28 19:52:00
Yoga - getting started	https://www.mumsnet.com/talk/exercise/4435104-Yoga-getting-started	14	2021-12-27 20:24:00
Restarting fitness after major (lumbar) back injury. What to avoid?	https://www.mumsnet.com/talk/exercise/4430041-Restarting-fitness-after-major-lumbar-back-injury-What-to-avoid	11	2021-12-27 10:47:00
Exercise to do whilst going through chemo	https://www.mumsnet.com/talk/exercise/4428094-exercise-to-do-whilst-going-through-chemo	14	2021-12-25 00:24:00
Smart Runner with Zwift	https://www.mumsnet.com/talk/exercise/4206720-Smart-Runner-with-Zwift	15	2021-12-24 15:19:00
Exercising with diastasis recti	https://www.mumsnet.com/talk/exercise/4430919-Exercising-with-diastasis-recti	6	2021-12-22 20:02:00
How do you fit in exercise?	https://www.mumsnet.com/talk/exercise/4430824-How-do-you-fit-in-exercise	34	2021-12-22 15:48:00
Running jacket for a beginner	https://www.mumsnet.com/talk/exercise/4404771-Running-jacket-for-a-beginner	11	2021-12-22 01:41:00
Running: Average weekly mileage?	https://www.mumsnet.com/talk/exercise/4432390-Running-Average-weekly-mileage	1	2021-12-21 20:09:00
Exercise with young children	https://www.mumsnet.com/talk/exercise/4432243-Exercise-with-young-children	15	2021-12-21 17:42:00
Apple Watch Vo2 max shock	https://www.mumsnet.com/talk/exercise/4421560-Apple-Watch-Vo2-max-shock	8	2021-12-19 20:47:00
Garmin Coach Half Marathon Plan - Where did I go wrong?	https://www.mumsnet.com/talk/exercise/4426615-Garmin-Coach-Half-Marathon-Plan-Where-did-I-go-wrong	8	2021-12-19 20:36:00
Short workout recommendations	https://www.mumsnet.com/talk/exercise/4430116-Short-workout-recommendations	6	2021-12-19 13:14:00
Which fitness tracker? Help please!	https://www.mumsnet.com/talk/exercise/4418689-Which-fitness-tracker-Help-please	5	2021-12-19 07:10:00
Unfit at 44 - where to start?	https://www.mumsnet.com/talk/exercise/4417090-Unfit-at-44-where-to-start	32	2021-12-17 23:49:00
Diastasis recti-MUTU?	https://www.mumsnet.com/talk/exercise/4421685-Diastasis-recti-MUTU	3	2021-12-17 23:36:00
What weight dumbells for older man to start working out?	https://www.mumsnet.com/talk/exercise/4428374-What-weight-dumbells-for-older-man-to-start-working-out	12	2021-12-17 13:04:00
Other competitors	https://www.mumsnet.com/talk/exercise/4427974-Other-competitors	5	2021-12-17 09:35:00
Online Pilates recommendation	https://www.mumsnet.com/talk/exercise/4346054-online-pilates-recommendation	18	2021-12-16 21:48:00
Feel the burn?	https://www.mumsnet.com/talk/exercise/4427719-feel-the-burn	1	2021-12-16 01:09:00
Workout Apps	https://www.mumsnet.com/talk/exercise/4123331-workout-apps	4	2021-12-14 20:08:00
IT band sydrome?	https://www.mumsnet.com/talk/exercise/4422411-IT-band-sydrome	6	2021-12-14 07:27:00
Peloton challenges and facebook groups	https://www.mumsnet.com/talk/exercise/4425271-Peloton-challenges-and-facebook-groups	2	2021-12-13 18:37:00
Tell me your inspiring pandemic pounds weight loss stories	https://www.mumsnet.com/talk/exercise/4413025-Tell-me-your-inspiring-pandemic-pounds-weight-loss-stories	35	2021-12-13 17:55:00
What's your warm up??	https://www.mumsnet.com/talk/exercise/4424641-Whats-your-warm-up	1	2021-12-12 19:03:00
Sweaty Betty sizing? Tight / loose?	https://www.mumsnet.com/talk/exercise/3467341-Sweaty-Betty-sizing-Tight-loose	16	2021-12-12 17:32:00
talk to me about foam rolling please	https://www.mumsnet.com/talk/exercise/4401683-talk-to-me-about-foam-rolling-please	10	2021-12-12 13:02:00
Best walking shoes for plantar fasciitis?	https://www.mumsnet.com/talk/exercise/4390467-Best-walking-shoes-for-plantar-fasciitis	10	2021-12-12 10:22:00
Is there an exercise that gives you a bum but doesn't affect tummy?	https://www.mumsnet.com/talk/exercise/4323848-Is-there-an-exercise-that-gives-you-a-bum-but-doesnt-affect-tummy	2	2021-12-11 22:05:00
Pilates and cramp	https://www.mumsnet.com/talk/exercise/4420308-pilates-and-cramp	6	2021-12-11 17:16:00
Tell me I donâ€™t need a peloton	https://www.mumsnet.com/talk/exercise/4416168-Tell-me-I-don-t-need-a-peloton	30	2021-12-11 10:47:00
Coming back post-Covid	https://www.mumsnet.com/talk/exercise/4401774-Coming-back-post-Covid	5	2021-12-11 06:13:00
Does anyone know about overtraining?	https://www.mumsnet.com/talk/exercise/4414622-does-anyone-know-about-overtraining	43	2021-12-10 13:11:00
Back to balance	https://www.mumsnet.com/talk/exercise/4421854-back-to-balance	2	2021-12-09 22:49:00
Peloton - worth it?	https://www.mumsnet.com/talk/exercise/3951131-peloton-worth-it	132	2021-12-08 20:54:00
Running hat recommendations please	https://www.mumsnet.com/talk/exercise/4420051-running-hat-recommendations-please	5	2021-12-07 23:03:00
Running after c section	https://www.mumsnet.com/talk/exercise/4417294-Running-after-c-section	4	2021-12-06 13:09:00
Talk to me about foam rolling	https://www.mumsnet.com/talk/exercise/4417855-Talk-to-me-about-foam-rolling	3	2021-12-06 12:38:00
If you knew you were going to be last would you still do an event?	https://www.mumsnet.com/talk/exercise/4396164-If-you-knew-you-were-going-to-be-last-would-you-still-do-an-event	79	2021-12-06 10:20:00
Which Buff? So many different ones and not sure which to choose.	https://www.mumsnet.com/talk/exercise/4415346-Which-Buff-So-many-different-ones-and-not-sure-which-to-choose	16	2021-12-05 21:17:00
Exercise mat recommendations please	https://www.mumsnet.com/talk/exercise/4416936-Exercise-mat-recommendations-please	2	2021-12-05 13:59:00
Trainerize App	https://www.mumsnet.com/talk/exercise/4416874-trainerize-app	0	2021-12-02 20:37:00
Does my blood pressure look okay ?	https://www.mumsnet.com/talk/exercise/4416641-Does-my-blood-pressure-look-okay	4	2021-12-02 15:47:00
Smaller lunch or smaller dinner	https://www.mumsnet.com/talk/exercise/4412707-Smaller-lunch-or-smaller-dinner	9	2021-12-01 06:57:00
Fitbit sense for running	https://www.mumsnet.com/talk/exercise/4412363-Fitbit-sense-for-running	4	2021-12-01 00:26:00
PAGE 12
Exercise_SubTopics_name	Exercise_SubTopics_url	Exercise_SubTopics_Replies	Exercise_SubTopics_Date_TimeStamp
Anyone want a January accountability thread?	https://www.mumsnet.com/talk/exercise/4440524-anyone-want-a-january-accountability-thread	22	2022-01-11 15:20:00
Glute exercise, doing too many make it smaller instead of grow?	https://www.mumsnet.com/talk/exercise/4230311-Glute-exercise-doing-too-many-make-it-smaller-instead-of-grow	18	2022-01-11 11:56:00
Please motivate me	https://www.mumsnet.com/talk/exercise/4450496-Please-motivate-me	11	2022-01-11 08:24:00
Trail shoes - recommendations please	https://www.mumsnet.com/talk/exercise/3245664-Trail-shoes-recommendations-please	79	2022-01-10 22:46:00
Anyone else lift weights?	https://www.mumsnet.com/talk/exercise/3819062-Anyone-else-lift-weights	159	2022-01-10 21:51:00
First Half Marathon in April	https://www.mumsnet.com/talk/exercise/4448591-First-Half-Marathon-in-April	6	2022-01-10 14:35:00
Family Friendly Gyms in Leeds	https://www.mumsnet.com/talk/exercise/4449375-family-friendly-gyms-in-leeds	1	2022-01-10 14:31:00
Wobble/balance board for body core/Pilates, anyone?	https://www.mumsnet.com/talk/exercise/4443591-Wobble-balance-board-for-body-core-Pilates-anyone	3	2022-01-09 21:41:00
Calling Peloton users for tips and motivation	https://www.mumsnet.com/talk/exercise/4448222-Calling-Peloton-users-for-tips-and-motivation	9	2022-01-09 20:38:00
Oura ring or Apple Watch - is it worth it?	https://www.mumsnet.com/talk/exercise/4447614-Oura-ring-or-Apple-Watch-is-it-worth-it	3	2022-01-09 16:21:00
Cheap pedometers - and recommendations?	https://www.mumsnet.com/talk/exercise/4448330-Cheap-pedometers-and-recommendations	0	2022-01-08 18:43:00
Exercise bike	https://www.mumsnet.com/talk/exercise/4210424-exercise-bike	14	2022-01-08 18:10:00
Who has a Peloton? Peloton discount	https://www.mumsnet.com/talk/exercise/4445714-Who-has-a-Peloton-Peloton-discount	1	2022-01-08 16:34:00
Run / Walk / Cycle / Swim 1000km/miles 2021 - Keep going!	https://www.mumsnet.com/talk/exercise/4235852-Run-Walk-Cycle-Swim-1000km-miles-2021-Keep-going	448	2022-01-08 16:19:00
How to link Fitbit versa 3 activities to Strava?	https://www.mumsnet.com/talk/exercise/4443942-How-to-link-Fitbit-versa-3-activities-to-Strava	3	2022-01-08 14:06:00
Yoga with Adriene - can't do step 1	https://www.mumsnet.com/talk/exercise/4444040-Yoga-with-Adriene-cant-do-step-1	31	2022-01-08 10:46:00
Achilles' tendon	https://www.mumsnet.com/talk/exercise/4447461-achilles-tendon	2	2022-01-08 10:42:00
Climbing during pregnancy	https://www.mumsnet.com/talk/exercise/4445776-Climbing-during-pregnancy	4	2022-01-08 08:07:00
Sports bra that provides some shape	https://www.mumsnet.com/talk/exercise/4444149-Sports-bra-that-provides-some-shape	6	2022-01-07 23:45:00
Fun walking apps	https://www.mumsnet.com/talk/exercise/4447171-Fun-walking-apps	1	2022-01-07 20:14:00
Anyone had a knee issue?	https://www.mumsnet.com/talk/exercise/4444197-Anyone-had-a-knee-issue	12	2022-01-07 19:22:00
M&S Goodmove vs Sweaty Betty	https://www.mumsnet.com/talk/exercise/4441443-M-S-Goodmove-vs-Sweaty-Betty	37	2022-01-07 18:13:00
Basic exercise questions	https://www.mumsnet.com/talk/exercise/4445176-Basic-exercise-questions	12	2022-01-07 10:07:00
Online weightloss coach/personal trainer	https://www.mumsnet.com/talk/exercise/4438960-Online-weightloss-coach-personal-trainer	9	2022-01-06 08:41:00
Swimming costume for pool swims - big tits	https://www.mumsnet.com/talk/exercise/4405987-Swimming-costume-for-pool-swims-big-tits	16	2022-01-05 15:08:00
To run or not to run...	https://www.mumsnet.com/talk/exercise/4444083-to-run-or-not-to-run	10	2022-01-04 19:19:00
Mothers in East London area with children 11 and under?	https://www.mumsnet.com/talk/exercise/4444576-Mothers-in-East-London-area-with-children-11-and-under	1	2022-01-04 17:43:00
Online weights programme? (Looking for the weights equivalent of Adriene's 30 days of beginner yoga!)	https://www.mumsnet.com/talk/exercise/4444487-Online-weights-programme-Looking-for-the-weights-equivalent-of-Adrienes-30-days-of-beginner-yoga	2	2022-01-04 16:09:00
Keeping safe when running	https://www.mumsnet.com/talk/exercise/4444110-Keeping-safe-when-running	20	2022-01-04 15:25:00
Bigzzia	https://www.mumsnet.com/talk/exercise/4443324-Bigzzia	2	2022-01-04 11:00:00
I've signed up to a gym with a pool - help me design a regular schedule	https://www.mumsnet.com/talk/exercise/4444072-Ive-signed-up-to-a-gym-with-a-pool-help-me-design-a-regular-schedule	4	2022-01-04 09:29:00
Support belt for diastasis	https://www.mumsnet.com/talk/exercise/4442070-support-belt-for-diastasis	4	2022-01-04 08:54:00
Treadmill Recommendation	https://www.mumsnet.com/talk/exercise/4428597-Treadmill-Recommendation	4	2022-01-03 22:34:00
Trail running technique and tips	https://www.mumsnet.com/talk/exercise/4443395-Trail-running-technique-and-tips	6	2022-01-03 20:52:00
Pilates Bands	https://www.mumsnet.com/talk/exercise/4443447-pilates-bands	0	2022-01-03 15:38:00
Which gym?	https://www.mumsnet.com/talk/exercise/4431094-Which-gym	12	2022-01-03 14:44:00
Asana Rebel - don't know where to start	https://www.mumsnet.com/talk/exercise/4440599-asana-rebel-don-t-know-where-to-start	4	2022-01-03 10:06:00
good supportive sports bra	https://www.mumsnet.com/talk/exercise/4440915-good-supportive-sports-bra	14	2022-01-02 22:33:00
FitBit Luxe or Apple Watch	https://www.mumsnet.com/talk/exercise/4442332-fitbit-luxe-or-apple-watch	4	2022-01-02 15:53:00
End to End challenge - Is it worth it?	https://www.mumsnet.com/talk/exercise/4439798-End-to-End-challenge-Is-it-worth-it	26	2022-01-02 11:22:00
Books about swimming	https://www.mumsnet.com/talk/exercise/4438884-Books-about-swimming	12	2022-01-01 20:54:00
Man Named Digby	https://www.mumsnet.com/talk/exercise/4441882-man-named-digby	0	2022-01-01 19:36:00
Any runners switched from garmin to apple?	https://www.mumsnet.com/talk/exercise/4407490-Any-runners-switched-from-garmin-to-apple	7	2022-01-01 11:15:00
Can I get fit going to the gym twice a week?	https://www.mumsnet.com/talk/exercise/4436276-can-i-get-fit-going-to-the-gym-twice-a-week	34	2022-01-01 08:59:00
What's your workout routine	https://www.mumsnet.com/talk/exercise/4395641-what-s-your-workout-routine	35	2021-12-31 23:04:00
Fitbit Premium?	https://www.mumsnet.com/talk/exercise/4437043-fitbit-premium	1	2021-12-31 22:22:00
Worth getting an exercise bike?	https://www.mumsnet.com/talk/exercise/4429156-worth-getting-an-exercise-bike	17	2021-12-31 18:05:00
What can I treat myself to, to aid with my 2022 health and fitness goals?	https://www.mumsnet.com/talk/exercise/4437293-What-can-I-treat-myself-to-to-aid-with-my-2022-health-and-fitness-goals	11	2021-12-31 16:51:00
Best time to join the gym	https://www.mumsnet.com/talk/exercise/4440709-Best-time-to-join-the-gym	0	2021-12-31 13:25:00
What exercise to help with running?	https://www.mumsnet.com/talk/exercise/4434540-What-exercise-to-help-with-running	60	2021-12-30 10:38:00
PAGE 11
Exercise_SubTopics_name	Exercise_SubTopics_url	Exercise_SubTopics_Replies	Exercise_SubTopics_Date_TimeStamp
I have covid but feel guilty for not exercising	https://www.mumsnet.com/talk/exercise/4467130-I-have-covid-but-feel-guilty-for-not-exercising	14	2022-01-31 19:42:00
Exercise exhaustion	https://www.mumsnet.com/talk/exercise/4466184-Exercise-exhaustion	105	2022-01-31 10:44:00
Bulky shoulders and neck from weights - How to reduce?	https://www.mumsnet.com/talk/exercise/4464680-Bulky-shoulders-and-neck-from-weights-How-to-reduce	32	2022-01-31 09:36:00
Feel fine running but then exhausted	https://www.mumsnet.com/talk/exercise/4456190-Feel-fine-running-but-then-exhausted	4	2022-01-30 21:31:00
Swimathon question	https://www.mumsnet.com/talk/exercise/4467691-swimathon-question	4	2022-01-30 21:22:00
Anyone have any advice about skipping and shin splints?	https://www.mumsnet.com/talk/exercise/4465140-anyone-have-any-advice-about-skipping-and-shin-splints	4	2022-01-29 17:24:00
Has anyone done Sh' Bam?	https://www.mumsnet.com/talk/exercise/4466564-Has-anyone-done-Sh-Bam	7	2022-01-29 15:54:00
Getting back into exercise	https://www.mumsnet.com/talk/exercise/4460979-Getting-back-into-exercise	11	2022-01-28 20:51:00
Simple workout for reduce belly fat	https://www.mumsnet.com/talk/exercise/4463237-Simple-workout-for-reduce-belly-fat	6	2022-01-28 13:33:00
For pain is really getting me down!	https://www.mumsnet.com/talk/exercise/4456450-For-pain-is-really-getting-me-down	13	2022-01-28 13:29:00
Easy programme to build muscle at home?	https://www.mumsnet.com/talk/exercise/4460295-Easy-programme-to-build-muscle-at-home	36	2022-01-28 11:10:00
Class Pass - does anyone use this? Seen terrible reviews online	https://www.mumsnet.com/talk/exercise/4465199-Class-Pass-does-anyone-use-this-Seen-terrible-reviews-online	0	2022-01-27 18:57:00
Is just Bodypump ok or do I need to mix things up?	https://www.mumsnet.com/talk/exercise/4461273-is-just-bodypump-ok-or-do-i-need-to-mix-things-up	25	2022-01-26 15:48:00
HIIT for a middle aged newbie?	https://www.mumsnet.com/talk/exercise/4462878-hiit-for-a-middle-aged-newbie	7	2022-01-25 13:10:00
Sale / cheap running shoes	https://www.mumsnet.com/talk/exercise/4459403-sale-cheap-running-shoes	16	2022-01-25 11:59:00
Skip for stroke	https://www.mumsnet.com/talk/exercise/4457145-Skip-for-stroke	5	2022-01-25 11:28:00
Entered ballot for great north run - what next	https://www.mumsnet.com/talk/exercise/4461801-Entered-ballot-for-great-north-run-what-next	15	2022-01-25 09:45:00
Injury & weight gain	https://www.mumsnet.com/talk/exercise/4462428-Injury-weight-gain	1	2022-01-24 17:52:00
Has anyone done a "wellness retreat" that they'd recommend?	https://www.mumsnet.com/talk/exercise/4462224-Has-anyone-done-a-wellness-retreat-that-theyd-recommend	0	2022-01-24 14:05:00
Fitbit calorie estimates	https://www.mumsnet.com/talk/exercise/4459068-fitbit-calorie-estimates	17	2022-01-24 12:26:00
Spinning	https://www.mumsnet.com/talk/exercise/4337153-Spinning	15	2022-01-23 07:34:00
Half marathon help - struggling	https://www.mumsnet.com/talk/exercise/4455832-Half-marathon-help-struggling	27	2022-01-22 13:53:00
Coming back to running after a semi-break	https://www.mumsnet.com/talk/exercise/4458035-Coming-back-to-running-after-a-semi-break	2	2022-01-20 13:17:00
Has anyone bought / done Figure 8 please?	https://www.mumsnet.com/talk/exercise/4455068-Has-anyone-bought-done-Figure-8-please	19	2022-01-19 22:57:00
Really struggling with weights	https://www.mumsnet.com/talk/exercise/4457394-Really-struggling-with-weights	15	2022-01-19 16:51:00
I'm a lockdown runner but need help becoming a runner	https://www.mumsnet.com/talk/exercise/4443176-i-m-a-lockdown-runner-but-need-help-becoming-a-runner	45	2022-01-19 12:07:00
Can anyone recommend a good exercise bike?	https://www.mumsnet.com/talk/exercise/4456976-can-anyone-recommend-a-good-exercise-bike	3	2022-01-19 10:05:00
Running with a 5yo- tips?	https://www.mumsnet.com/talk/exercise/4455098-Running-with-a-5yo-tips	7	2022-01-18 23:18:00
Anyone else doing Zombies - Run?	https://www.mumsnet.com/talk/exercise/4442662-Anyone-else-doing-Zombies-Run	14	2022-01-18 19:03:00
Front crawl swimming - Flip turn advice	https://www.mumsnet.com/talk/exercise/4455041-Front-crawl-swimming-Flip-turn-advice	4	2022-01-18 10:00:00
Getting back into exercise after baby	https://www.mumsnet.com/talk/exercise/4448553-Getting-back-into-exercise-after-baby	6	2022-01-17 19:16:00
Tai Chi	https://www.mumsnet.com/talk/exercise/4330188-Tai-Chi	1	2022-01-17 15:14:00
Peloton (reduced price) or Peloton+?	https://www.mumsnet.com/talk/exercise/4348671-Peloton-reduced-price-or-Peloton	53	2022-01-17 13:34:00
C25K - Apple Watch app	https://www.mumsnet.com/talk/exercise/4455865-c25k-apple-watch-app	0	2022-01-17 11:32:00
Do resistance bands work?	https://www.mumsnet.com/talk/exercise/4452972-Do-resistance-bands-work	15	2022-01-17 00:12:00
Discount code - garmin	https://www.mumsnet.com/talk/exercise/4455307-Discount-code-garmin	0	2022-01-16 18:26:00
Red January 2022	https://www.mumsnet.com/talk/exercise/4438601-Red-January-2022	6	2022-01-16 17:29:00
Pregnancy swim/ yoga in North London	https://www.mumsnet.com/talk/exercise/4455197-pregnancy-swim-yoga-in-north-london	0	2022-01-16 16:48:00
Fitness class for the chronically uncoordinated and self conscious	https://www.mumsnet.com/talk/exercise/4454481-Fitness-class-for-the-chronically-uncoordinated-and-self-conscious	24	2022-01-16 14:17:00
Underwear for running (cough)	https://www.mumsnet.com/talk/exercise/4454559-underwear-for-running-cough	18	2022-01-16 07:52:00
Pilates or yoga?	https://www.mumsnet.com/talk/exercise/4454354-Pilates-or-yoga	6	2022-01-15 18:27:00
Sharron Davies online fitness training	https://www.mumsnet.com/talk/exercise/4452133-Sharron-Davies-online-fitness-training	1	2022-01-15 18:24:00
Simple 5 minute routine for over 70â€™s	https://www.mumsnet.com/talk/exercise/4453183-Simple-5-minute-routine-for-over-70-s	10	2022-01-15 16:44:00
Swimsuit recommendations	https://www.mumsnet.com/talk/exercise/4450215-Swimsuit-recommendations	11	2022-01-15 15:44:00
Swimming	https://www.mumsnet.com/talk/exercise/4452018-Swimming	12	2022-01-13 19:28:00
Swimming - Chlorine Sensitivity- Solutions	https://www.mumsnet.com/talk/exercise/4451426-Swimming-Chlorine-Sensitivity-Solutions	2	2022-01-12 23:14:00
Does anyone else struggle to sit back in a chair and hold their stomach muscles in at same time?	https://www.mumsnet.com/talk/exercise/4452053-Does-anyone-else-struggle-to-sit-back-in-a-chair-and-hold-their-stomach-muscles-in-at-same-time	0	2022-01-12 20:32:00
Parkrun with 2yo?	https://www.mumsnet.com/talk/exercise/4450149-Parkrun-with-2yo	13	2022-01-12 07:20:00
Pelvic floor nightmare & running	https://www.mumsnet.com/talk/exercise/4449401-Pelvic-floor-nightmare-running	4	2022-01-11 20:18:00
37 year old female and I need some guidance to getting fit	https://www.mumsnet.com/talk/exercise/4450328-37-year-old-female-and-I-need-some-guidance-to-getting-fit	21	2022-01-11 19:26:00
PAGE 10
Exercise_SubTopics_name	Exercise_SubTopics_url	Exercise_SubTopics_Replies	Exercise_SubTopics_Date_TimeStamp
A couple of Caroline Girvan questions...	https://www.mumsnet.com/talk/exercise/4490306-a-couple-of-caroline-girvan-questions	1	2022-02-24 20:05:00
Eating to support active lifestyle	https://www.mumsnet.com/talk/exercise/4475665-Eating-to-support-active-lifestyle	19	2022-02-24 13:17:00
Ankle weights when walking	https://www.mumsnet.com/talk/exercise/4490013-ankle-weights-when-walking	0	2022-02-24 11:05:00
Peloton treadmill	https://www.mumsnet.com/talk/exercise/4481383-peloton-treadmill	22	2022-02-24 10:35:00
Best work outs for weight loss	https://www.mumsnet.com/talk/exercise/4486078-best-work-outs-for-weight-loss	11	2022-02-23 17:44:00
Which excercise is burn more calories Running or Swimming?	https://www.mumsnet.com/talk/exercise/4484165-Which-excercise-is-burn-more-calories-Running-or-Swimming	21	2022-02-23 06:43:00
Preventing muscle loss	https://www.mumsnet.com/talk/exercise/4482860-Preventing-muscle-loss	7	2022-02-23 06:15:00
Over muscly thighs	https://www.mumsnet.com/talk/exercise/4487781-Over-muscly-thighs	4	2022-02-22 20:25:00
C25k/running trainers help	https://www.mumsnet.com/talk/exercise/4486607-C25k-running-trainers-help	9	2022-02-22 10:11:00
Running help needed	https://www.mumsnet.com/talk/exercise/4483002-running-help-needed	18	2022-02-21 19:17:00
Getting back to running (many questions, sorry!)	https://www.mumsnet.com/talk/exercise/4487610-Getting-back-to-running-many-questions-sorry	0	2022-02-21 15:55:00
Remind me of the benefits of Pilates	https://www.mumsnet.com/talk/exercise/4479463-remind-me-of-the-benefits-of-pilates	11	2022-02-20 08:32:00
Caroline Girvan	https://www.mumsnet.com/talk/exercise/4474825-Caroline-Girvan	5	2022-02-19 21:03:00
Legs bums and tums	https://www.mumsnet.com/talk/exercise/4477888-legs-bums-and-tums	1	2022-02-18 06:38:00
Canâ€™t run after having baby	https://www.mumsnet.com/talk/exercise/4483906-Can-t-run-after-having-baby	1	2022-02-17 10:53:00
Running thread Number 17N	https://www.mumsnet.com/talk/exercise/4203024-Running-thread-Number-17N	999	2022-02-17 10:07:00
Mountain climbers question..	https://www.mumsnet.com/talk/exercise/4480680-Mountain-climbers-question	2	2022-02-17 08:55:00
How do I link my Fitbit to Pacer?	https://www.mumsnet.com/talk/exercise/4483000-How-do-I-link-my-Fitbit-to-Pacer	0	2022-02-16 10:34:00
Why am I getting earache in the evenings?	https://www.mumsnet.com/talk/exercise/4481585-Why-am-I-getting-earache-in-the-evenings	0	2022-02-14 19:00:00
Using Strava on Apple Watch (gps only) for running?	https://www.mumsnet.com/talk/exercise/4454171-Using-Strava-on-Apple-Watch-gps-only-for-running	4	2022-02-14 18:36:00
exercise timer - tabata or?	https://www.mumsnet.com/talk/exercise/4480484-exercise-timer-tabata-or	8	2022-02-14 18:03:00
Audio gym programs?	https://www.mumsnet.com/talk/exercise/4480844-audio-gym-programs	1	2022-02-13 23:11:00
Stuck in a rut & need some advice	https://www.mumsnet.com/talk/exercise/4479682-stuck-in-a-rut-need-some-advice	11	2022-02-13 18:14:00
The best hiking shoes/boots?	https://www.mumsnet.com/talk/exercise/4474920-The-best-hiking-shoes-boots	13	2022-02-13 13:48:00
Breathable sports bra	https://www.mumsnet.com/talk/exercise/4457909-breathable-sports-bra	5	2022-02-13 10:16:00
6 months post chemo	https://www.mumsnet.com/talk/exercise/4347410-6-months-post-chemo	3	2022-02-13 09:35:00
What app after C25K?	https://www.mumsnet.com/talk/exercise/4477349-What-app-after-C25K	9	2022-02-12 17:37:00
Headphones	https://www.mumsnet.com/talk/exercise/4478386-headphones	10	2022-02-11 13:09:00
Belly fat	https://www.mumsnet.com/talk/exercise/4477707-Belly-fat	11	2022-02-10 16:15:00
Gym	https://www.mumsnet.com/talk/exercise/4470586-gym	29	2022-02-09 21:21:00
Rebounder trampoline. Any thoughts?	https://www.mumsnet.com/talk/exercise/4192068-rebounder-trampoline-any-thoughts	19	2022-02-09 14:40:00
Mini trampoline	https://www.mumsnet.com/talk/exercise/4472389-Mini-trampoline	6	2022-02-08 16:40:00
Exercise and long work days	https://www.mumsnet.com/talk/exercise/4468173-Exercise-and-long-work-days	16	2022-02-08 15:03:00
Critique my exercise routine	https://www.mumsnet.com/talk/exercise/4474425-critique-my-exercise-routine	10	2022-02-08 12:13:00
Periods & the gym	https://www.mumsnet.com/talk/exercise/4473916-Periods-the-gym	11	2022-02-08 10:16:00
YouTubers for the old and flabby	https://www.mumsnet.com/talk/exercise/4467584-youtubers-for-the-old-and-flabby	23	2022-02-08 08:59:00
New to weights	https://www.mumsnet.com/talk/exercise/4473988-New-to-weights	7	2022-02-06 19:32:00
Does this regime work the whole body?	https://www.mumsnet.com/talk/exercise/4473588-Does-this-regime-work-the-whole-body	18	2022-02-06 10:01:00
Strength training - bodyweight or machines?	https://www.mumsnet.com/talk/exercise/4471943-Strength-training-bodyweight-or-machines	12	2022-02-06 09:47:00
So upset I cant excercise, cant get my breath	https://www.mumsnet.com/talk/exercise/4463906-So-upset-I-cant-excercise-cant-get-my-breath	15	2022-02-05 09:18:00
Should I just go weighted workouts or cardio too?	https://www.mumsnet.com/talk/exercise/4471888-should-i-just-go-weighted-workouts-or-cardio-too	9	2022-02-05 04:00:00
Running trainers	https://www.mumsnet.com/talk/exercise/4469989-running-trainers	14	2022-02-04 14:41:00
Severe thigh pain after spin class	https://www.mumsnet.com/talk/exercise/4471137-severe-thigh-pain-after-spin-class	27	2022-02-04 12:01:00
Fitness classes in South Croydon	https://www.mumsnet.com/talk/exercise/4470169-fitness-classes-in-south-croydon	3	2022-02-03 17:17:00
Daily walking thread	https://www.mumsnet.com/talk/exercise/4441444-Daily-walking-thread	53	2022-02-03 08:15:00
Does anyone want a hiit / tabata buddy?	https://www.mumsnet.com/talk/exercise/4457657-Does-anyone-want-a-hiit-tabata-buddy	9	2022-02-03 08:13:00
Pulsing vision & eye floaters after exercise, is this normal ?	https://www.mumsnet.com/talk/exercise/4400832-Pulsing-vision-eye-floaters-after-exercise-is-this-normal	3	2022-02-02 22:39:00
Running shoes for trail/mixed terrain recommendations please.	https://www.mumsnet.com/talk/exercise/4464989-Running-shoes-for-trail-mixed-terrain-recommendations-please	15	2022-02-02 13:51:00
How to increase fitness levels	https://www.mumsnet.com/talk/exercise/4467147-How-to-increase-fitness-levels	21	2022-02-01 21:43:00
Running and piles - help!	https://www.mumsnet.com/talk/exercise/4469440-Running-and-piles-help	0	2022-02-01 10:46:00

## Sheet: Page1
HEALTH
THE WEIGHTS ROOM
PAGE 1
WeightsRoom_SubTopics_name	WeightsRoom_SubTopics_url	WeightsRoom_SubTopics_Replies	WeightsRoom_SubTopics_Date_TimeStamp
Lifting support thread!	https://www.mumsnet.com/talk/the_weights_room/4576714-lifting-support-thread	437	Today 10:31
Weights - where to begin?	https://www.mumsnet.com/talk/the_weights_room/4622489-weights-where-to-begin	1	2022-08-30 08:51:00
Saxenda and diet	https://www.mumsnet.com/talk/the_weights_room/4616621-saxenda-and-diet	2	2022-08-28 21:55:00
After a bit of advice	https://www.mumsnet.com/talk/the_weights_room/4619721-after-a-bit-of-advice	6	2022-08-26 16:10:00
Early menopause - weight lifting advice	https://www.mumsnet.com/talk/the_weights_room/4591909-early-menopause-weight-lifting-advice	20	2022-08-26 09:56:00
Protein powder- more natural?	https://www.mumsnet.com/talk/the_weights_room/4619653-protein-powder-more-natural	3	2022-08-26 07:47:00
Sports bra for weight lifting?	https://www.mumsnet.com/talk/the_weights_room/4544947-sports-bra-for-weight-lifting	8	2022-08-20 22:59:00
2 days post first session, pain in quads	https://www.mumsnet.com/talk/the_weights_room/4611357-2-days-post-first-session-pain-in-quads	7	2022-08-18 16:48:00
Any good apps for tracking workouts?	https://www.mumsnet.com/talk/the_weights_room/4607281-any-good-apps-for-tracking-workouts	1	2022-08-10 14:00:00
Body Pump unbranded barbell set	https://www.mumsnet.com/talk/the_weights_room/4607752-body-pump-unbranded-barbell-set	2	2022-08-09 12:53:00
Lots of beginner questions	https://www.mumsnet.com/talk/the_weights_room/4601000-lots-of-beginner-questions	17	2022-08-04 12:39:00
Kettle bell routine and weights recommendations?	https://www.mumsnet.com/talk/the_weights_room/4568878-kettle-bell-routine-and-weights-recommendations	4	2022-07-23 05:12:00
Who or what is the Adriene of strength training?	https://www.mumsnet.com/talk/the_weights_room/4537650-who-or-what-is-the-adriene-of-strength-training	19	2022-07-23 04:54:00
Half Marathon	https://www.mumsnet.com/talk/the_weights_room/4587053-half-marathon	3	2022-07-10 19:16:00
BMI	https://www.mumsnet.com/talk/the_weights_room/4397080-bmi	15	2022-06-26 10:17:00
My thumb hurts after body pump classes - would some sort of support help?	https://www.mumsnet.com/talk/the_weights_room/4547410-my-thumb-hurts-after-body-pump-classes-would-some-sort-of-support-help	4	2022-06-26 10:13:00
Anyone elseâ€™s partner make it difficult for you to lose weight?	https://www.mumsnet.com/talk/the_weights_room/4497743-Anyone-else-s-partner-make-it-difficult-for-you-to-lose-weight	19	2022-06-25 22:48:00
Is there an app that will give you a gym routine?	https://www.mumsnet.com/talk/the_weights_room/4573092-is-there-an-app-that-will-give-you-a-gym-routine	11	2022-06-22 18:07:00
Protein powdersâ€¦ where to buy?	https://www.mumsnet.com/talk/the_weights_room/4549436-protein-powders-where-to-buy	7	2022-05-27 20:19:00
Advice on increasing weights	https://www.mumsnet.com/talk/the_weights_room/4543173-advice-on-increasing-weights	9	2022-05-05 17:47:00
HelpWith diet	https://www.mumsnet.com/talk/the_weights_room/4541593-helpwith-diet	0	2022-05-02 09:16:00
What weight kettlebell? Newbie	https://www.mumsnet.com/talk/the_weights_room/4540907-what-weight-kettlebell-newbie	2	2022-05-01 11:10:00
Psycle Class	https://www.mumsnet.com/talk/the_weights_room/4528366-Psycle-Class	1	2022-04-13 19:15:00
Weight loss after citalopram?	https://www.mumsnet.com/talk/the_weights_room/4526930-weight-loss-after-citalopram	1	2022-04-11 07:22:00
YouTube work outs for getting a bum?!	https://www.mumsnet.com/talk/the_weights_room/4525923-YouTube-work-outs-for-getting-a-bum	3	2022-04-10 21:10:00
Advice from strength trainers please!	https://www.mumsnet.com/talk/the_weights_room/4502745-advice-from-strength-trainers-please	31	2022-04-08 20:49:00
Weight loss motivation	https://www.mumsnet.com/talk/the_weights_room/4514051-Weight-loss-motivation	2	2022-03-28 17:54:00
Yikes!	https://www.mumsnet.com/talk/the_weights_room/4445452-yikes	27	2022-03-23 17:11:00
Recovery	https://www.mumsnet.com/talk/the_weights_room/4509789-recovery	10	2022-03-23 13:18:00
Figure8	https://www.mumsnet.com/talk/the_weights_room/4499330-Figure8	2	2022-03-22 18:32:00
What to aim for in the gym as move in 50â€™s	https://www.mumsnet.com/talk/the_weights_room/4394643-What-to-aim-for-in-the-gym-as-move-in-50-s	11	2022-02-20 09:23:00
Where to start?	https://www.mumsnet.com/talk/the_weights_room/4472842-where-to-start	6	2022-02-19 11:08:00
Can you lose fat and gain muscle at the same time?	https://www.mumsnet.com/talk/the_weights_room/4216011-Can-you-lose-fat-and-gain-muscle-at-the-same-time	15	2022-01-27 11:55:00
Recommended reading?	https://www.mumsnet.com/talk/the_weights_room/4454029-recommended-reading	5	2022-01-27 11:49:00
Protein powder	https://www.mumsnet.com/talk/the_weights_room/4451001-protein-powder	7	2022-01-18 21:48:00
Do you take EAAs? ( not just BCAAs) if so do you have a favourite brand?	https://www.mumsnet.com/talk/the_weights_room/4456327-Do-you-take-EAAs-not-just-BCAAs-if-so-do-you-have-a-favourite-brand	2	2022-01-18 13:22:00
Protein powder	https://www.mumsnet.com/talk/the_weights_room/4260616-Protein-powder	18	2022-01-12 07:19:00
New PB	https://www.mumsnet.com/talk/the_weights_room/4400298-New-PB	21	2022-01-08 10:47:00
Warm up & recovery	https://www.mumsnet.com/talk/the_weights_room/4378518-warm-up-recovery	2	2021-12-06 20:04:00
Hormone imbalance after steroids?	https://www.mumsnet.com/talk/the_weights_room/4418657-Hormone-imbalance-after-steroids	4	2021-12-06 17:47:00
Am I doing the right thing?	https://www.mumsnet.com/talk/the_weights_room/4411872-am-i-doing-the-right-thing	12	2021-12-01 07:05:00
Post C-Section Training	https://www.mumsnet.com/talk/the_weights_room/4392741-Post-C-Section-Training	1	2021-11-07 09:12:00
49p protein bars	https://www.mumsnet.com/talk/the_weights_room/2901764-49p-protein-bars	5	2021-11-04 11:58:00
Supplements/vitamins etc	https://www.mumsnet.com/talk/the_weights_room/4374012-supplements-vitamins-etc	5	2021-11-04 11:39:00
Heavy gym weights programme for flabby 55yo?	https://www.mumsnet.com/talk/the_weights_room/4336118-Heavy-gym-weights-programme-for-flabby-55yo	46	2021-10-30 15:23:00
Is 15 minutes per session enough?	https://www.mumsnet.com/talk/the_weights_room/4355390-Is-15-minutes-per-session-enough	12	2021-10-17 21:38:00
I can't seem to lose any weight	https://www.mumsnet.com/talk/the_weights_room/4348652-i-can-t-seem-to-lose-any-weight	25	2021-10-17 20:45:00
How can I get into weights?	https://www.mumsnet.com/talk/the_weights_room/4359892-how-can-i-get-into-weights	18	2021-10-17 20:40:00
Gym long line tops	https://www.mumsnet.com/talk/the_weights_room/4216826-Gym-long-line-tops	9	2021-08-30 21:03:00
Help, birthday idea needed	https://www.mumsnet.com/talk/the_weights_room/4336402-help-birthday-idea-needed	0	2021-08-30 16:52:00
